# Supplementary material for: Maternal high-salt intake induces sex-specific liver injury in offspring: integrative transcriptomic and therapeutic investigation
Source: Front Nutr. 2025 Sep 16;12:1657934. doi: 10.3389/fnut.2025.1657934 (PMC12479328; doi:10.3389/fnut.2025.1657934)
Supplement: Supplementary file 1 [file Table_1.xls]

## Sheet: Sheet1
Table S1. Primer sequence information used for RT-qPCR.
Gene	Forward	Reverse
CPT1a	TATGTGAGGATGCTGCTTCC	CTCGGAGAGCTAAGCTTGTC
Acox2	GTCATACACCTTCAGGCTGCTAA	AGGCATAGAGGTCACAGAGGTTCT
CYP4A14	GAAGAAGTGGTTCCAGCATCG	CAGGCGAAAGAAAGTCAGGTTG
Xbp1	CTGAGTCCGAATCAGGTGCAG	GTCCATGGGAAGATGTTCTGG
Per2	TGATCGAGACGCCTGTGCTCGT	CTCCACGGGTTGATGAAGCTGG
CD68	CTACTGGCAGAGAGCACTGG	CCGCCATGTAGCTCAGGTAG
GAPDH	CAAGTTCAACGGCACAG	CCAGTAGACTCCACGACAT
