# Supplementary material for: Maternal high-salt intake induces sex-specific liver injury in offspring: integrative transcriptomic and therapeutic investigation
Source: Front Nutr. 2025 Sep 16;12:1657934. doi: 10.3389/fnut.2025.1657934 (PMC12479328; doi:10.3389/fnut.2025.1657934)
Supplement: Supplementary file 2 [file Table_2.xls]

## Sheet: Sheet1
Gene ID	log2 (HSDM_Liver / CONM_Liver)	Qvalue (HSDM_Liver / CONM_Liver)	FDR	FC	Significant
100034684	6.05215	0.00666152	0.00666152	66.3557	up
100039484	2.34119	0.0266489	0.0266489	5.06721	up
100039503	2.3644	0.0376934	0.0376934	5.1494	up
100039795	1.68411	6.49e-10	6.49e-10	3.21342	up
100040843	1.98647	0.000332	0.000332	3.96265	up
100041449	1.40166	1.27e-11	1.27e-11	2.64205	up
100041599	1.42999	0.0424386	0.0424386	2.69444	up
101056232	1.52938	1.4e-05	1.4e-05	2.88663	up
101197	1.19872	0.00086	0.00086	2.29536	up
102640043	3.08198	0.0213014	0.0213014	8.46774	up
103551	1.78753	0.022165	0.022165	3.45224	up
103844	1.17075	0.000213	0.000213	2.25129	up
104009	1.15106	0.0210123	0.0210123	2.22077	up
104871	1.72513	0.0355593	0.0355593	3.3061	up
105243585	1.183	0.016004	0.016004	2.27048	up
105244999	1.71703	0.00113595	0.00113595	3.28758	up
106014	1.39896	0.0322862	0.0322862	2.63711	up
107328	1.37983	0.000781	0.000781	2.60237	up
107566	1.10326	0.0166586	0.0166586	2.14839	up
108089	1.55532	0.0481608	0.0481608	2.93898	up
108100	1.1643	0.00814838	0.00814838	2.24124	up
108112	3.60545	0.0308665	0.0308665	12.1716	up
108958	1.18519	0.00647654	0.00647654	2.27394	up
109006	1.08549	0.0112758	0.0112758	2.12209	up
109272	8.92292	0.0282357	0.0282357	485.363	up
109900	1.69779	0.0001	0.0001	3.24403	up
110595	4.7126	0.0379327	0.0379327	26.22	up
114249	1.73968	0.00321167	0.00321167	3.33961	up
114615	1.0319	0.0245004	0.0245004	2.04472	up
11539	1.39068	0.0125603	0.0125603	2.62202	up
115487215	1.70096	0.00476509	0.00476509	3.25117	up
115490111	1.2686	0.0139754	0.0139754	2.40928	up
11596	1.27107	0.0341641	0.0341641	2.4134	up
11615	1.19949	0.00551202	0.00551202	2.29658	up
11630	1.38386	0.0245174	0.0245174	2.60966	up
11695	2.57421	6.66e-06	6.66e-06	5.95545	up
11739	1.94578	6.7e-05	6.7e-05	3.85245	up
11821	1.30228	0.00233092	0.00233092	2.46618	up
118449	3.73837	0.00904588	0.00904588	13.3463	up
11846	1.0949	0.00674279	0.00674279	2.13598	up
11898	1.20734	4.99e-06	4.99e-06	2.30912	up
11937	8.34817	0.00423235	0.00423235	325.875	up
11988	1.27742	0.0258109	0.0258109	2.42406	up
11997	2.46565	2.35e-10	2.35e-10	5.52376	up
12144	1.78812	0.0379327	0.0379327	3.45365	up
12227	1.86683	0.00749701	0.00749701	3.6473	up
12372	3.13017	0.00647654	0.00647654	8.75538	up
12418	1.5039	3.92e-07	3.92e-07	2.83608	up
12575	3.26732	0.0143182	0.0143182	9.62854	up
12654	3.84068	7.25e-05	7.25e-05	14.3271	up
12696	1.72094	1.87e-05	1.87e-05	3.29652	up
13039	1.76798	0.00609647	0.00609647	3.40576	up
13048	1.53724	0.046099	0.046099	2.90239	up
13074	1.58669	0.0251413	0.0251413	3.00359	up
13105	1.41563	0.0408832	0.0408832	2.66776	up
13113	1.32671	0.0160921	0.0160921	2.50829	up
13844	2.47923	4.25e-12	4.25e-12	5.576	up
13875	1.05901	0.026678	0.026678	2.0835	up
140474	3.81525	0.0375189	0.0375189	14.0768	up
140781	6.30435	0.000258	0.000258	79.0309	up
14311	2.55379	0.0355593	0.0355593	5.87173	up
14317	1.01571	0.0450401	0.0450401	2.02189	up
14368	1.19358	0.00146385	0.00146385	2.2872	up
14462	1.86281	0.036687	0.036687	3.63716	up
14685	1.79448	0.0258109	0.0258109	3.4689	up
14718	2.61031	0.0307594	0.0307594	6.10634	up
14723	1.47295	0.0136113	0.0136113	2.7759	up
15108	1.18825	0.000126	0.000126	2.27877	up
15109	1.73002	0.00707424	0.00707424	3.31732	up
15200	1.31959	0.0130355	0.0130355	2.49595	up
16177	1.05373	0.0386568	0.0386568	2.07589	up
16404	1.104	0.00388351	0.00388351	2.1495	up
16469	1.63874	0.0258319	0.0258319	3.11393	up
16596	1.57567	0.000406	0.000406	2.98075	up
16803	1.00799	0.0293565	0.0293565	2.01111	up
16819	3.88811	0.00826953	0.00826953	14.806	up
16825	1.43087	0.0148486	0.0148486	2.6961	up
16832	2.03896	0.0149516	0.0149516	4.10948	up
170756	1.33565	0.0100866	0.0100866	2.52388	up
170826	1.43639	0.0150921	0.0150921	2.70644	up
17879	11.8744	0.0108366	0.0108366	3754.49	up
17882	8.01923	0.0459944	0.0459944	259.435	up
17901	6.86099	0.0325366	0.0325366	116.242	up
17929	2.21324	0.00538255	0.00538255	4.63717	up
17937	1.06499	0.00304473	0.00304473	2.09216	up
18036	1.03857	0.0305975	0.0305975	2.0542	up
18113	3.45039	0.0316441	0.0316441	10.9312	up
18175	3.32577	0.0399505	0.0399505	10.0266	up
18211	2.54383	0.0104354	0.0104354	5.83136	up
18242	1.48933	0.0153283	0.0153283	2.80758	up
18286	1.16025	0.0210123	0.0210123	2.23496	up
18406	5.61824	0.0249124	0.0249124	49.1199	up
18407	5.96387	0.0001	0.0001	62.4171	up
18574	1.02015	0.0485992	0.0485992	2.02812	up
18705	1.41001	0.00704028	0.00704028	2.65739	up
18810	1.06664	0.0192114	0.0192114	2.09455	up
19017	1.02911	0.00365747	0.00365747	2.04077	up
19057	1.2579	0.0367576	0.0367576	2.39148	up
19099	1.66155	0.0185083	0.0185083	3.16357	up
19125	1.24334	0.00158311	0.00158311	2.36745	up
19293	21.4694	1.15e-05	1.15e-05	2.90355e+06	up
19652	1.05231	2.13e-05	2.13e-05	2.07384	up
19716	2.84239	0.00419211	0.00419211	7.17205	up
20201	3.22841	0.0496913	0.0496913	9.37231	up
20208	5.41189	0.0308665	0.0308665	42.5736	up
20209	5.6346	0.0445107	0.0445107	49.6803	up
20219	1.66587	0.0333665	0.0333665	3.17306	up
20384	1.00809	0.00218197	0.00218197	2.01125	up
20525	1.13844	0.00447591	0.00447591	2.20143	up
20528	2.50707	0.00118414	0.00118414	5.68463	up
208285	1.44382	0.0110538	0.0110538	2.72041	up
208968	1.05079	0.00609647	0.00609647	2.07166	up
208982	2.17538	7.66e-07	7.66e-07	4.51705	up
20965	4.00051	0.0249982	0.0249982	16.0056	up
211187	4.42172	0.0337024	0.0337024	21.4324	up
211914	1.10014	0.00653624	0.00653624	2.14375	up
213208	1.70937	0.0347682	0.0347682	3.27018	up
213484	1.59135	0.00757323	0.00757323	3.01332	up
21380	5.37044	0.0408832	0.0408832	41.368	up
213956	3.13073	3.24e-05	3.24e-05	8.75877	up
217011	1.16323	0.0433916	0.0433916	2.23958	up
217316	1.25167	0.0353679	0.0353679	2.38117	up
217344	1.05009	0.0311593	0.0311593	2.07066	up
217721	1.19844	0.00788733	0.00788733	2.29491	up
217738	2.77546	0.00660251	0.00660251	6.84695	up
218630	2.17101	0.0126383	0.0126383	4.50338	up
21916	2.12014	0.00666152	0.00666152	4.34736	up
21957	9.2087	0.00413015	0.00413015	591.691	up
22042	1.54572	0.000978	0.000978	2.9195	up
22287	1.53182	2.04e-05	2.04e-05	2.8915	up
223649	1.3201	0.0442513	0.0442513	2.49683	up
223650	1.90694	2.16e-05	2.16e-05	3.75012	up
22419	1.00408	0.00531867	0.00531867	2.00567	up
224674	1.93338	5.79e-05	5.79e-05	3.81948	up
228775	1.21183	0.00213109	0.00213109	2.31631	up
230590	1.63625	0.000811	0.000811	3.10856	up
230899	1.81152	0.000377	0.000377	3.51013	up
230903	2.69264	0.0219692	0.0219692	6.46496	up
231042	1.21591	0.0342014	0.0342014	2.32287	up
231691	2.14982	0.00105588	0.00105588	4.43771	up
231717	1.04771	0.041086	0.041086	2.06724	up
233877	1.52445	0.0447792	0.0447792	2.87677	up
233908	1.11394	0.00807599	0.00807599	2.16435	up
234199	1.77213	0.0205427	0.0205427	3.41559	up
234384	1.27991	0.000673	0.000673	2.42824	up
234725	1.05573	0.00702427	0.00702427	2.07877	up
235050	1.28337	0.00039	0.00039	2.43407	up
235380	1.35547	0.0285581	0.0285581	2.55881	up
237256	1.2855	0.0107826	0.0107826	2.43766	up
238252	1.13569	0.00476509	0.00476509	2.19723	up
238871	1.64317	0.0422586	0.0422586	3.12352	up
240025	1.21133	0.00653624	0.00653624	2.31551	up
240215	5.43637	0.0334845	0.0334845	43.3023	up
242484	1.08222	0.013816	0.013816	2.1173	up
242594	2.01581	0.00229135	0.00229135	4.04407	up
242702	2.9357	0.00175325	0.00175325	7.65129	up
245195	3.33144	0.0139938	0.0139938	10.0661	up
246696	1.21773	0.0418237	0.0418237	2.32581	up
257635	1.74831	0.00120185	0.00120185	3.35964	up
26390	1.21484	0.0373488	0.0373488	2.32114	up
26399	1.50285	0.0136015	0.0136015	2.83402	up
268451	1.51216	1.78e-06	1.78e-06	2.85237	up
268709	3.54952	0.00591975	0.00591975	11.7088	up
268885	4.772	0.00259974	0.00259974	27.3222	up
26920	1.67736	0.00155434	0.00155434	3.19841	up
269378	1.40564	0.00414756	0.00414756	2.64936	up
269608	1.4374	0.000974	0.000974	2.70832	up
270685	1.57797	0.0220588	0.0220588	2.98549	up
27219	1.1971	0.0222706	0.0222706	2.29279	up
27409	1.1105	0.0249124	0.0249124	2.15921	up
28010	1.54637	0.00440156	0.00440156	2.92081	up
29870	2.1666	0.0332674	0.0332674	4.48963	up
30059	1.02615	0.0450401	0.0450401	2.03658	up
30956	1.00019	0.00386881	0.00386881	2.00027	up
319618	1.31515	0.043834	0.043834	2.48827	up
319804	1.2548	0.026982	0.026982	2.38635	up
320502	2.89666	0.0355593	0.0355593	7.44698	up
320678	1.21312	0.00246387	0.00246387	2.31839	up
328258	1.18683	0.00248286	0.00248286	2.27652	up
331532	2.63501	0.0305975	0.0305975	6.2118	up
380698	3.49174	0.00134721	0.00134721	11.2491	up
433016	5.31539	0.0468216	0.0468216	39.8192	up
433766	3.8297	0.0453928	0.0453928	14.2185	up
433940	1.62697	0.000474	0.000474	3.08863	up
494468	1.24677	0.0420728	0.0420728	2.37309	up
52609	1.29864	0.0445107	0.0445107	2.45998	up
53333	1.07306	0.0286617	0.0286617	2.1039	up
53857	2.44576	0.00361545	0.00361545	5.44812	up
53897	2.18642	0.00767325	0.00767325	4.55175	up
544864	1.35376	0.00179849	0.00179849	2.55578	up
56195	1.22294	0.0464516	0.0464516	2.33422	up
56219	2.88816	0.00196632	0.00196632	7.40327	up
56388	1.10558	3.88e-05	3.88e-05	2.15185	up
56642	1.86267	0.0249124	0.0249124	3.6368	up
56708	2.2115	0.0332128	0.0332128	4.63157	up
56722	1.04097	0.0424386	0.0424386	2.05761	up
56741	5.55398	0.0276906	0.0276906	46.9802	up
57435	1.57316	0.0495096	0.0495096	2.97556	up
58206	1.57533	0.00239097	0.00239097	2.98003	up
58916	22.1293	5.07e-06	5.07e-06	4.58746e+06	up
58994	2.19856	0.00100697	0.00100697	4.5902	up
620292	2.76459	1.63e-08	1.63e-08	6.79557	up
624219	1.56233	0.0104321	0.0104321	2.95331	up
64435	2.01407	0.0299801	0.0299801	4.03921	up
654801	1.13542	0.00976871	0.00976871	2.19683	up
66402	4.66577	0.0249124	0.0249124	25.3827	up
66513	1.5544	0.00998375	0.00998375	2.93711	up
66645	1.31523	0.0195828	0.0195828	2.48841	up
66853	1.57206	0.013069	0.013069	2.97329	up
668661	1.08327	0.0203127	0.0203127	2.11884	up
66968	1.29029	0.0405071	0.0405071	2.44578	up
67477	1.43338	1.87e-05	1.87e-05	2.70078	up
67855	3.47941	0.0195987	0.0195987	11.1534	up
68146	1.43949	9.98e-05	9.98e-05	2.71225	up
68891	2.77959	0.0250824	0.0250824	6.86659	up
68955	2.2275	0.00113194	0.00113194	4.68322	up
68992	1.27798	0.029003	0.029003	2.425	up
69066	2.23586	0.00250676	0.00250676	4.71043	up
69544	1.27439	0.0382516	0.0382516	2.41896	up
69745	1.09797	0.0343007	0.0343007	2.14053	up
69994	1.37307	0.0376934	0.0376934	2.59021	up
70713	1.99583	0.0035271	0.0035271	3.98846	up
70853	1.67202	0.000483	0.000483	3.1866	up
70873	1.39127	0.00879828	0.00879828	2.62309	up
71145	5.7861	0.000399	0.000399	55.1808	up
71242	2.07754	0.00202289	0.00202289	4.22086	up
71522	1.31591	0.0180272	0.0180272	2.48959	up
71564	1.14944	0.0029508	0.0029508	2.21827	up
71699	1.82571	0.00934969	0.00934969	3.5448	up
71820	1.11591	0.0448485	0.0448485	2.16732	up
72043	2.33446	0.000498	0.000498	5.04361	up
72269	1.40031	0.00408531	0.00408531	2.63959	up
72401	2.08798	6.14e-05	6.14e-05	4.25153	up
72477	1.02409	0.0422305	0.0422305	2.03367	up
72999	2.05248	0.00123659	0.00123659	4.14819	up
73230	4.28863	0.0202751	0.0202751	19.5437	up
73453	1.19043	0.0251131	0.0251131	2.28221	up
73828	1.83082	7.33e-05	7.33e-05	3.55739	up
74008	1.04863	0.00679247	0.00679247	2.06857	up
74343	1.08626	0.00400888	0.00400888	2.12323	up
74471	1.57935	0.000258	0.000258	2.98835	up
75538	1.40877	0.00102851	0.00102851	2.6551	up
75541	1.20284	0.00807547	0.00807547	2.30193	up
75750	3.49806	0.0303387	0.0303387	11.2985	up
76454	1.66724	0.0171247	0.0171247	3.17606	up
76877	1.62581	0.00609647	0.00609647	3.08616	up
76901	1.0811	0.0232565	0.0232565	2.11565	up
76905	2.1586	0.00122251	0.00122251	4.46482	up
76954	1.2955	0.0114736	0.0114736	2.45462	up
77036	4.6164	0.0487974	0.0487974	24.5286	up
77252	1.32953	0.000483	0.000483	2.5132	up
78321	1.68218	0.0074115	0.0074115	3.20912	up
78688	1.21913	0.0333665	0.0333665	2.32807	up
78751	1.83586	3.73e-06	3.73e-06	3.56983	up
78754	1.8135	0.00418372	0.00418372	3.51493	up
84036	1.11578	0.0471772	0.0471772	2.16713	up
93734	1.07562	0.00904588	0.00904588	2.10762	up
100033459	-1.14907	0.0496344	0.0496344	0.450915	down
100038882	-1.73008	0.0018193	0.0018193	0.301434	down
100039596	-1.75236	0.00388351	0.00388351	0.296815	down
100039796	-1.69037	1.48e-06	1.48e-06	0.309847	down
100039863	-2.55448	1.86e-05	1.86e-05	0.170226	down
100042856	-1.19774	0.0424386	0.0424386	0.435957	down
100702	-2.01048	0.000581	0.000581	0.24819	down
101631	-1.23755	0.0436091	0.0436091	0.424093	down
102638882	-1.33528	0.00208536	0.00208536	0.396316	down
103836	-1.22392	0.00506251	0.00506251	0.428117	down
104112	-1.06709	0.00459298	0.00459298	0.47728	down
104156	-1.0319	0.0066239	0.0066239	0.489067	down
105387	-1.46216	0.0136113	0.0136113	0.362949	down
105887	-1.20468	0.000372	0.000372	0.433866	down
107022	-1.15903	1.32e-10	1.32e-10	0.447813	down
107146	-1.1333	3.92e-07	3.92e-07	0.455872	down
107449	-1.36339	0.0372138	0.0372138	0.388667	down
107476	-1.34884	7.75e-15	7.75e-15	0.392608	down
110454	-2.46251	4.06e-08	4.06e-08	0.181431	down
110789	-1.74636	0.0358369	0.0358369	0.298054	down
110920	-1.14139	0.00145023	0.00145023	0.453323	down
11671	-1.07156	2.14e-06	2.14e-06	0.475806	down
12282	-1.45922	0.000842	0.000842	0.36369	down
12406	-1.552	0.0464516	0.0464516	0.341036	down
12505	-1.00261	0.0195987	0.0195987	0.499097	down
12799	-1.1074	0.00413182	0.00413182	0.464131	down
12879	-1.40942	0.0181707	0.0181707	0.376462	down
12950	-4.17584	0.0250835	0.0250835	0.0553284	down
13086	-6.17013	0.000241	0.000241	0.013887	down
13089	-1.02801	0.0415338	0.0415338	0.490385	down
13109	-1.19478	0.0149443	0.0149443	0.436854	down
13123	-1.29076	0.000496	0.000496	0.408737	down
13143	-1.52234	1.85e-09	1.85e-09	0.34812	down
13167	-1.15282	3.27e-07	3.27e-07	0.449745	down
13618	-1.57638	0.000811	0.000811	0.335321	down
13706	-2.05338	0.0341641	0.0341641	0.240918	down
13897	-1.08269	0.0496344	0.0496344	0.472147	down
14080	-2.26581	0.000586	0.000586	0.207934	down
14104	-1.48919	1.86e-05	1.86e-05	0.356213	down
14254	-1.16001	0.00490547	0.00490547	0.447511	down
14377	-1.42859	0.00259974	0.00259974	0.371493	down
14431	-1.41482	0.0280331	0.0280331	0.375056	down
14468	-1.73775	0.0496344	0.0496344	0.299837	down
14571	-1.51034	0.000842	0.000842	0.351027	down
14747	-1.10424	0.000415	0.000415	0.465146	down
14865	-1.0458	0.00329484	0.00329484	0.484376	down
15112	-1.29921	0.0167616	0.0167616	0.40635	down
15168	-3.20941	5.88e-12	5.88e-12	0.108111	down
15505	-2.54363	1.46e-09	1.46e-09	0.17151	down
15511	-4.56373	1.64e-27	1.64e-27	0.0422844	down
15519	-1.50815	1.15e-09	1.15e-09	0.351561	down
15945	-1.27398	0.00218197	0.00218197	0.413516	down
15950	-1.08482	0.0109799	0.0109799	0.471452	down
15951	-1.2245	5.78e-05	5.78e-05	0.427947	down
15957	-2.19155	7.77e-05	7.77e-05	0.218916	down
15958	-1.63507	0.0196841	0.0196841	0.321955	down
15959	-1.77804	0.00319427	0.00319427	0.291579	down
16145	-1.79334	0.00274529	0.00274529	0.288502	down
16186	-1.38182	0.0217007	0.0217007	0.383735	down
16324	-1.50913	9.4e-06	9.4e-06	0.351322	down
16874	-1.31138	0.00788733	0.00788733	0.402934	down
16912	-1.04975	0.0496344	0.0496344	0.483052	down
16997	-1.31928	0.0289791	0.0289791	0.400735	down
170439	-3.47466	1.18e-12	1.18e-12	0.0899548	down
17069	-1.19335	0.000765	0.000765	0.437287	down
170744	-1.39836	7.33e-05	7.33e-05	0.379359	down
170768	-1.01121	0.00110545	0.00110545	0.49613	down
17085	-1.09284	0.0195987	0.0195987	0.468839	down
17133	-1.68391	0.00647654	0.00647654	0.311237	down
17329	-2.05764	0.00422751	0.00422751	0.240209	down
17388	-1.25732	0.0367576	0.0367576	0.41832	down
17436	-1.44633	0.0442283	0.0442283	0.366954	down
17842	-6.00885	0.0184133	0.0184133	0.0155295	down
18162	-1.52727	0.00345075	0.00345075	0.346932	down
18194	-1.00232	0.0177097	0.0177097	0.499196	down
18209	-1.5948	0.000622	0.000622	0.331068	down
18415	-1.0999	0.0211986	0.0211986	0.466549	down
18451	-1.68525	8.18e-08	8.18e-08	0.310949	down
18452	-1.55352	0.0160158	0.0160158	0.340678	down
18606	-1.39562	0.00017	0.00017	0.380082	down
18725	-1.17947	0.0154524	0.0154524	0.441514	down
18755	-1.20934	0.000781	0.000781	0.432466	down
18770	-2.24492	0.00011	0.00011	0.210965	down
19039	-1.03684	0.0196012	0.0196012	0.487395	down
19363	-1.49165	0.00145023	0.00145023	0.355606	down
193740	-3.8558	2.96e-25	2.96e-25	0.0690698	down
19734	-3.23837	0.00347314	0.00347314	0.105963	down
20128	-1.25018	0.000882	0.000882	0.420396	down
20350	-1.13812	5.39e-06	5.39e-06	0.45435	down
20517	-1.1291	0.00039	0.00039	0.457202	down
20555	-1.56354	0.00375266	0.00375266	0.33832	down
20612	-1.24326	0.000141	0.000141	0.422417	down
20680	-1.84562	0.0255632	0.0255632	0.278236	down
20846	-1.52271	0.00157595	0.00157595	0.348033	down
20867	-1.09843	0.00282487	0.00282487	0.467024	down
209086	-1.05696	0.0322862	0.0322862	0.480644	down
20975	-1.21352	0.0158747	0.0158747	0.431217	down
20979	-1.50385	3.63e-09	3.63e-09	0.352612	down
20981	-2.2643	0.0224789	0.0224789	0.20815	down
212943	-1.17769	1.35e-05	1.35e-05	0.442059	down
213119	-1.37192	0.0166586	0.0166586	0.386376	down
214424	-1.20447	3.92e-07	3.92e-07	0.433929	down
216227	-2.64464	7.18e-06	7.18e-06	0.159913	down
216867	-1.18688	4.96e-06	4.96e-06	0.439253	down
217166	-1.65192	0.000978	0.000978	0.318217	down
217258	-1.64717	3.65e-14	3.65e-14	0.319266	down
217944	-1.26086	6.62e-10	6.62e-10	0.417295	down
21824	-1.79213	1.63e-08	1.63e-08	0.288745	down
219148	-1.7488	0.00115979	0.00115979	0.297549	down
22139	-1.28777	0.0208797	0.0208797	0.409583	down
22169	-1.71552	0.0142687	0.0142687	0.304492	down
22262	-1.12727	0.00391325	0.00391325	0.45778	down
22361	-1.42282	0.00419397	0.00419397	0.372982	down
223645	-1.34067	3.06e-07	3.06e-07	0.394838	down
22412	-1.82054	0.0019414	0.0019414	0.283115	down
225594	-2.68779	0.00259974	0.00259974	0.155201	down
225884	-1.07561	0.000219	0.000219	0.474471	down
225913	-1.63918	1.27e-06	1.27e-06	0.32104	down
226695	-1.48962	0.00115979	0.00115979	0.356106	down
229900	-1.30813	0.000475	0.000475	0.403845	down
231655	-1.1876	0.0183389	0.0183389	0.439033	down
232801	-1.09003	0.0376934	0.0376934	0.469752	down
234564	-3.33753	1.99e-07	1.99e-07	0.0989243	down
235534	-1.00855	0.00259974	0.00259974	0.497044	down
235674	-1.38309	0.00113595	0.00113595	0.383396	down
236312	-1.53956	5.79e-05	5.79e-05	0.343991	down
237542	-1.11401	9.1e-07	9.1e-07	0.462008	down
23960	-1.85179	0.00058	0.00058	0.277049	down
23962	-1.80286	0.00110545	0.00110545	0.286606	down
24110	-1.39455	6.61e-08	6.61e-08	0.380364	down
246277	-2.03469	0.000319	0.000319	0.24406	down
246727	-2.14371	8.85e-06	8.85e-06	0.226297	down
246728	-1.34197	1.24e-05	1.24e-05	0.394482	down
246730	-1.96285	1.81e-06	1.81e-06	0.25652	down
26876	-1.53713	0.00123777	0.00123777	0.34457	down
27362	-1.48481	8.99e-07	8.99e-07	0.357296	down
27400	-1.03081	1.99e-07	1.99e-07	0.489436	down
276950	-1.70623	0.000811	0.000811	0.306459	down
319448	-1.0946	5.74e-08	5.74e-08	0.468265	down
319800	-4.11789	0.00738091	0.00738091	0.057596	down
327957	-1.42721	0.044535	0.044535	0.371851	down
327978	-1.04437	0.0311593	0.0311593	0.484857	down
330657	-1.32336	1.96e-05	1.96e-05	0.399604	down
331535	-2.64658	1.06e-26	1.06e-26	0.159698	down
373864	-1.92099	0.000618	0.000618	0.264074	down
381308	-1.71503	0.000839	0.000839	0.304597	down
381530	-5.00579	0.0184133	0.0184133	0.0311249	down
381678	-1.07605	0.03399	0.03399	0.474326	down
384198	-1.82004	0.00810847	0.00810847	0.283213	down
432555	-1.40699	0.0179568	0.0179568	0.377099	down
433022	-1.21295	0.013816	0.013816	0.431387	down
433904	-1.25453	0.0294932	0.0294932	0.41913	down
52331	-1.05722	0.0186679	0.0186679	0.480558	down
52665	-1.23212	1.75e-05	1.75e-05	0.425691	down
52668	-2.20497	3.61e-12	3.61e-12	0.216889	down
53881	-1.55804	0.000223	0.000223	0.339612	down
54123	-1.69278	5.34e-05	5.34e-05	0.309331	down
54139	-1.54398	1.36e-12	1.36e-12	0.342939	down
54167	-1.21233	0.0154246	0.0154246	0.431571	down
547253	-1.00189	0.000628	0.000628	0.499346	down
55932	-1.49204	0.0158627	0.0158627	0.355508	down
56226	-1.11416	0.0270951	0.0270951	0.461959	down
56455	-1.00272	0.0062133	0.0062133	0.499057	down
56554	-1.38721	0.0294932	0.0294932	0.382304	down
56791	-1.14433	3.26e-06	3.26e-06	0.4524	down
58203	-1.33253	0.0232601	0.0232601	0.39707	down
59020	-1.27107	0.00258793	0.00258793	0.414352	down
60440	-1.47126	7.6e-06	7.6e-06	0.360667	down
623121	-1.39649	0.000842	0.000842	0.379853	down
623230	-1.48604	8.74e-05	8.74e-05	0.35699	down
631323	-1.83343	0.0216143	0.0216143	0.280598	down
64380	-2.47405	0.00124876	0.00124876	0.179985	down
65255	-2.35345	0.0112727	0.0112727	0.195678	down
66082	-1.17454	9.98e-05	9.98e-05	0.443024	down
66425	-2.05182	0.00155264	0.00155264	0.241179	down
667370	-2.40776	0.000245	0.000245	0.188448	down
66917	-1.37913	9.73e-05	9.73e-05	0.384449	down
67138	-1.21253	0.00120185	0.00120185	0.431512	down
672511	-1.09308	6.63e-05	6.63e-05	0.468759	down
67374	-1.82582	0.0001	0.0001	0.282081	down
67442	-1.26901	0.000348	0.000348	0.414944	down
67475	-1.09888	0.0207054	0.0207054	0.46688	down
67775	-1.15145	0.00605644	0.00605644	0.450172	down
67867	-1.1573	0.00368164	0.00368164	0.448352	down
68041	-1.12168	0.0271828	0.0271828	0.459559	down
68519	-1.11053	0.0164575	0.0164575	0.463123	down
68922	-2.37971	2.77e-08	2.77e-08	0.192147	down
69550	-1.28629	0.00580784	0.00580784	0.410004	down
69774	-1.43702	0.0171066	0.0171066	0.369331	down
70503	-1.30635	6.5e-06	6.5e-06	0.404343	down
71724	-1.31665	0.00364713	0.00364713	0.401466	down
71754	-1.30278	9.98e-05	9.98e-05	0.405344	down
71830	-1.59058	0.0484911	0.0484911	0.332038	down
72333	-1.65024	0.00145768	0.00145768	0.318586	down
72948	-1.60215	0.00295323	0.00295323	0.329386	down
74126	-1.16298	5.78e-05	5.78e-05	0.446588	down
74528	-1.41609	0.000765	0.000765	0.374727	down
74558	-1.13052	0.0107656	0.0107656	0.456753	down
74840	-1.09661	0.0150921	0.0150921	0.467614	down
76737	-1.46942	0.0036505	0.0036505	0.361127	down
76933	-1.90219	5.79e-05	5.79e-05	0.267537	down
77300	-1.47647	0.00167728	0.00167728	0.359368	down
78894	-2.91593	1.63e-08	1.63e-08	0.1325	down
78943	-1.18014	5.23e-07	5.23e-07	0.441309	down
80861	-1.21056	0.0018854	0.0018854	0.4321	down
83702	-1.40141	0.0340432	0.0340432	0.378558	down
94284	-1.08028	0.000811	0.000811	0.472936	down
98170	-1.24514	0.0466456	0.0466456	0.421868	down
99899	-2.96761	6.34e-08	6.34e-08	0.127838	down
