# Supplementary material for: Maternal high-salt intake induces sex-specific liver injury in offspring: integrative transcriptomic and therapeutic investigation
Source: Front Nutr. 2025 Sep 16;12:1657934. doi: 10.3389/fnut.2025.1657934 (PMC12479328; doi:10.3389/fnut.2025.1657934)
Supplement: Supplementary file 3 [file Table_3.xls]

## Sheet: Sheet1
Gene ID	log2 (HSDF_Liver / CONF_Liver)	Qvalue (HSDF_Liver / CONF_Liver)	FDR	FC	Significant
100039795	1.1597	7.57e-08	7.57e-08	2.23412	up
100043456	5.47673	0.0178407	0.0178407	44.5308	up
100043688	6.20351	0.00145678	0.00145678	73.6959	up
100328588	1.04118	0.0221298	0.0221298	2.05791	up
107753	4.19393	0.0280864	0.0280864	18.302	up
108112	2.24905	0.000672	0.000672	4.75369	up
108767	2.16816	9.2e-07	9.2e-07	4.49451	up
114249	2.94697	0.000253	0.000253	7.71129	up
11468	5.88169	0.00247129	0.00247129	58.9612	up
11865	2.25457	6.35e-08	6.35e-08	4.77191	up
11936	3.62969	0.00853777	0.00853777	12.3779	up
12227	1.17627	0.0253836	0.0253836	2.25991	up
12409	4.37514	0.000138	0.000138	20.7515	up
12425	6.42959	0.0426795	0.0426795	86.1987	up
12484	1.5454	0.0388272	0.0388272	2.91884	up
12575	2.5604	1.47e-07	1.47e-07	5.89873	up
12654	2.25666	0.00456872	0.00456872	4.77883	up
12767	1.26171	0.0293563	0.0293563	2.39779	up
12795	1.44089	0.00741882	0.00741882	2.71489	up
12796	3.4538	0.00381334	0.00381334	10.9571	up
12797	5.23782	0.0297487	0.0297487	37.7347	up
12952	1.02297	0.00390145	0.00390145	2.03209	up
13034	2.03403	0.0410078	0.0410078	4.09546	up
13636	1.3153	0.00021	0.00021	2.48854	up
140474	4.17716	0.00956315	0.00956315	18.0906	up
14262	1.24398	0.00427884	0.00427884	2.36851	up
14284	1.01616	0.000662	0.000662	2.02253	up
14609	1.18768	0.000131	0.000131	2.27787	up
14778	1.50194	3.79e-11	3.79e-11	2.83223	up
15370	2.88427	4.35e-05	4.35e-05	7.38332	up
16006	5.06432	0.00336432	0.00336432	33.459	up
16176	2.21214	0.000797	0.000797	4.63363	up
16512	4.90945	0.0427582	0.0427582	30.0533	up
16518	3.13306	2.92e-05	2.92e-05	8.77291	up
16612	4.21715	0.00288345	0.00288345	18.5989	up
16819	3.25833	0.0164835	0.0164835	9.56875	up
16948	1.54222	0.0266702	0.0266702	2.91243	up
17002	3.06483	0.00270439	0.00270439	8.36771	up
17207	2.61526	0.0177863	0.0177863	6.12733	up
17470	1.52332	0.00741882	0.00741882	2.87451	up
17523	4.75418	0.0101514	0.0101514	26.9867	up
17691	1.1308	0.0101057	0.0101057	2.1898	up
17748	2.55475	2.46e-06	2.46e-06	5.87564	up
17750	3.06148	0.0374822	0.0374822	8.34829	up
17863	2.24286	0.0338881	0.0338881	4.73336	up
17872	1.37257	0.000106	0.000106	2.58931	up
17873	2.13016	0.0220505	0.0220505	4.37766	up
17880	3.53147	0.00718673	0.00718673	11.5632	up
18030	1.2657	5.38e-05	5.38e-05	2.40443	up
18054	3.36613	0.0420823	0.0420823	10.3111	up
18113	1.98731	9.46e-06	9.46e-06	3.96496	up
18407	3.07885	1.22e-06	1.22e-06	8.44941	up
18829	1.69873	0.0240506	0.0240506	3.24615	up
19252	1.66195	0.0187226	0.0187226	3.16443	up
19692	22.4784	1.84e-06	1.84e-06	5.84336e+06	up
19736	2.65116	0.0020763	0.0020763	6.28174	up
20219	1.34005	0.00212109	0.00212109	2.5316	up
20388	3.72983	1.52e-19	1.52e-19	13.2676	up
20389	8.86409	6.64e-10	6.64e-10	465.97	up
20497	3.93681	0.0129897	0.0129897	15.3143	up
20564	3.01816	0.0363542	0.0363542	8.10131	up
20716	1.20129	0.00274846	0.00274846	2.29945	up
209195	4.0798	0.0150743	0.0150743	16.9099	up
211914	1.16265	0.0304592	0.0304592	2.23868	up
212439	2.00347	0.0319479	0.0319479	4.00964	up
216350	3.26324	0.0177047	0.0177047	9.60139	up
21825	1.30001	0.00930418	0.00930418	2.46231	up
21828	5.67865	0.0441616	0.0441616	51.2207	up
21922	3.57316	0.037954	0.037954	11.9022	up
22287	8.07154	1.99e-08	1.99e-08	269.014	up
22419	1.06694	0.0457211	0.0457211	2.09498	up
224674	1.60222	0.00187373	0.00187373	3.0361	up
228775	1.75394	1.1e-05	1.1e-05	3.37279	up
230099	4.026	0.0199434	0.0199434	16.291	up
23967	4.24509	0.0440698	0.0440698	18.9627	up
240776	2.03053	0.0210199	0.0210199	4.08554	up
268709	4.09267	0.0405032	0.0405032	17.0615	up
268958	4.94014	0.00699562	0.00699562	30.6995	up
270110	1.60302	0.00118151	0.00118151	3.03778	up
381823	2.38671	0.000497	0.000497	5.22962	up
384783	1.2337	0.0221359	0.0221359	2.3517	up
394432	4.14516	0.0207851	0.0207851	17.6936	up
433940	2.71573	0.00132967	0.00132967	6.56924	up
50701	3.82039	0.0101057	0.0101057	14.127	up
50778	2.22201	2.37e-06	2.37e-06	4.66543	up
53318	2.37159	0.0423746	0.0423746	5.1751	up
56843	6.25081	0.0215271	0.0215271	76.1521	up
58994	2.00659	0.00544067	0.00544067	4.01832	up
666339	21.8371	4.44e-06	4.44e-06	3.74657e+06	up
667962	2.2421	0.00741882	0.00741882	4.73084	up
66871	1.2338	0.0177863	0.0177863	2.35186	up
67760	1.28592	0.025789	0.025789	2.43838	up
68481	1.03493	0.0363542	0.0363542	2.04901	up
68955	1.7807	0.000355	0.000355	3.43592	up
70701	1.4017	0.00408641	0.00408641	2.64214	up
71145	4.45812	0.00416149	0.00416149	21.98	up
72056	1.32915	0.0088249	0.0088249	2.51254	up
72999	1.68927	0.00318166	0.00318166	3.22493	up
73230	2.55507	1.32e-05	1.32e-05	5.87698	up
74747	1.687	0.00436812	0.00436812	3.21987	up
76905	1.6972	0.00972966	0.00972966	3.2427	up
94071	1.33344	0.0430906	0.0430906	2.52003	up
100033459	-1.54358	0.000276	0.000276	0.343033	dwon
100038882	-1.56949	0.0484435	0.0484435	0.336927	dwon
100039596	-1.1172	0.00877644	0.00877644	0.460987	dwon
100039796	-2.48656	4.63e-17	4.63e-17	0.178431	dwon
100040462	-1.03082	1.12e-06	1.12e-06	0.489432	dwon
100041504	-6.16499	0.00318166	0.00318166	0.0139365	dwon
100042856	-2.03671	0.000888	0.000888	0.243719	dwon
100702	-2.72051	3.13e-17	3.13e-17	0.151721	dwon
102639543	-1.92858	2.22e-09	2.22e-09	0.262688	dwon
105244828	-2.80471	0.0348916	0.0348916	0.143119	dwon
105887	-1.07181	0.000441	0.000441	0.475721	dwon
107476	-1.11689	0.000378	0.000378	0.461087	dwon
108670	-1.21626	0.000602	0.000602	0.430398	dwon
109032	-1.14554	0.000375	0.000375	0.452019	dwon
110454	-2.749	5.15e-14	5.15e-14	0.148754	dwon
110558	-1.20779	6.24e-06	6.24e-06	0.432932	dwon
110789	-1.68306	0.0311328	0.0311328	0.311421	dwon
11459	-4.20724	0.00589851	0.00589851	0.0541371	dwon
11464	-2.16275	6.34e-06	6.34e-06	0.223331	dwon
11472	-1.97953	0.00260803	0.00260803	0.253572	dwon
11629	-1.0587	0.000433	0.000433	0.480065	dwon
11647	-1.08795	0.00133269	0.00133269	0.47043	dwon
11872	-1.98825	0.00179518	0.00179518	0.252044	dwon
12401	-1.5166	1.84e-09	1.84e-09	0.349509	dwon
12700	-1.77787	0.0153685	0.0153685	0.291614	dwon
12715	-2.52348	0.000194	0.000194	0.173923	dwon
12862	-1.95123	0.000623	0.000623	0.258597	dwon
13082	-5.92585	0.0122379	0.0122379	0.0164491	dwon
13086	-4.58239	0.001277	0.001277	0.0417411	dwon
13170	-1.95897	1.39e-06	1.39e-06	0.257211	dwon
13706	-2.47059	0.0119537	0.0119537	0.180417	dwon
13897	-1.02054	1.52e-06	1.52e-06	0.492933	dwon
14129	-1.55168	9.21e-06	9.21e-06	0.341113	dwon
14184	-1.10648	0.00416149	0.00416149	0.464426	dwon
14373	-1.27151	0.0476307	0.0476307	0.414227	dwon
14468	-3.4143	1.9e-09	1.9e-09	0.0937978	dwon
14469	-1.65055	3.52e-07	3.52e-07	0.318518	dwon
14664	-1.19022	0.025789	0.025789	0.438235	dwon
14747	-1.04898	0.00288345	0.00288345	0.48331	dwon
14865	-1.17869	1.91e-14	1.91e-14	0.441751	dwon
14957	-5.5673	0.00853777	0.00853777	0.0210899	dwon
15018	-1.07544	7.76e-09	7.76e-09	0.474527	dwon
15024	-1.28037	0.00259489	0.00259489	0.41169	dwon
15042	-1.09846	0.000148	0.000148	0.467015	dwon
15168	-2.24667	0.00101169	0.00101169	0.21071	dwon
15220	-1.75739	0.00116946	0.00116946	0.295783	dwon
15376	-1.59816	0.00198921	0.00198921	0.330299	dwon
15944	-1.23267	0.0342304	0.0342304	0.425528	dwon
15950	-1.09898	3.89e-08	3.89e-08	0.466846	dwon
15951	-1.37047	4.28e-09	4.28e-09	0.386765	dwon
15953	-1.15288	0.0376559	0.0376559	0.449728	dwon
15957	-2.38304	8.62e-08	8.62e-08	0.191705	dwon
15958	-2.26939	2.8e-18	2.8e-18	0.207418	dwon
15959	-2.16817	4.03e-14	4.03e-14	0.222492	dwon
16145	-2.51658	3.37e-06	3.37e-06	0.174757	dwon
16362	-1.05218	2.08e-06	2.08e-06	0.482238	dwon
16391	-1.08854	0.000931	0.000931	0.470237	dwon
16874	-1.25609	0.00762804	0.00762804	0.418678	dwon
16891	-1.68139	0.00456872	0.00456872	0.311781	dwon
16912	-1.47422	2.5e-05	2.5e-05	0.359929	dwon
16913	-1.10545	7.57e-08	7.57e-08	0.464759	dwon
16988	-1.35112	0.00194429	0.00194429	0.391986	dwon
170439	-2.58495	0.000543	0.000543	0.166668	dwon
17069	-1.40201	5.1e-11	5.1e-11	0.378402	dwon
170741	-1.29729	0.000992	0.000992	0.406891	dwon
17079	-1.3709	0.00384716	0.00384716	0.386651	dwon
17084	-1.01572	0.000137	0.000137	0.49458	dwon
17085	-1.27247	0.00408641	0.00408641	0.413951	dwon
171281	-1.86477	0.00202372	0.00202372	0.274568	dwon
17189	-2.66882	4.14e-07	4.14e-07	0.157256	dwon
17329	-1.7698	0.000106	0.000106	0.293248	dwon
17436	-1.01554	0.0208508	0.0208508	0.494642	dwon
17472	-1.62159	3.79e-11	3.79e-11	0.324978	dwon
17841	-2.57914	0.00890775	0.00890775	0.167341	dwon
17842	-4.22124	0.0115813	0.0115813	0.0536143	dwon
17868	-2.29587	0.00220896	0.00220896	0.203646	dwon
17869	-1.71405	0.00200943	0.00200943	0.304803	dwon
17888	-1.70474	1.81e-05	1.81e-05	0.306777	dwon
17897	-2.69573	2.19e-08	2.19e-08	0.15435	dwon
17906	-3.19114	3.5e-11	3.5e-11	0.109489	dwon
18209	-1.41934	0.00227477	0.00227477	0.373882	dwon
18725	-1.29379	0.000241	0.000241	0.407877	dwon
18770	-1.82833	2.22e-09	2.22e-09	0.28159	dwon
18821	-1.71992	0.000602	0.000602	0.303566	dwon
19039	-1.04974	5.84e-10	5.84e-10	0.483055	dwon
192198	-3.65799	0.0355377	0.0355377	0.0792202	dwon
19363	-1.2814	0.0197751	0.0197751	0.411397	dwon
20128	-1.50115	4.83e-10	4.83e-10	0.353273	dwon
20296	-1.78037	0.0192769	0.0192769	0.291109	dwon
20555	-1.97426	0.000672	0.000672	0.254501	dwon
20556	-1.06181	0.00235608	0.00235608	0.479031	dwon
20612	-1.53156	5.93e-07	5.93e-07	0.345903	dwon
20715	-1.29306	0.00956315	0.00956315	0.408085	dwon
20821	-1.04456	0.000288	0.000288	0.484792	dwon
20846	-1.87909	7.57e-08	7.57e-08	0.271855	dwon
212032	-1.26854	0.00151918	0.00151918	0.41508	dwon
21354	-1.47509	1.53e-05	1.53e-05	0.359712	dwon
21401	-1.17446	0.000505	0.000505	0.44305	dwon
216227	-1.44088	0.0141375	0.0141375	0.368341	dwon
216441	-1.01438	0.0126203	0.0126203	0.495042	dwon
21664	-2.15348	0.000121	0.000121	0.224769	dwon
217166	-1.70437	0.00956315	0.00956315	0.306856	dwon
21822	-2.90995	0.025789	0.025789	0.133051	dwon
21835	-3.14952	0.0113808	0.0113808	0.112693	dwon
219132	-1.8486	1.02e-11	1.02e-11	0.277661	dwon
21954	-2.01226	6.01e-05	6.01e-05	0.247885	dwon
22138	-2.31503	0.000235	0.000235	0.200958	dwon
22139	-1.07918	0.0114027	0.0114027	0.473299	dwon
22169	-1.64147	1.19e-09	1.19e-09	0.320531	dwon
22262	-1.07218	0.00288345	0.00288345	0.475601	dwon
22361	-1.54813	5.7e-08	5.7e-08	0.341953	dwon
223672	-1.8282	0.000636	0.000636	0.281616	dwon
225594	-3.89705	7.85e-10	7.85e-10	0.0671231	dwon
225913	-1.05427	4.99e-05	4.99e-05	0.481541	dwon
225997	-1.47531	0.000831	0.000831	0.359657	dwon
226695	-1.74093	9.84e-05	9.84e-05	0.299177	dwon
229898	-1.49543	0.0120717	0.0120717	0.354676	dwon
229900	-1.57515	4.24e-05	4.24e-05	0.335609	dwon
230779	-1.15764	0.0485423	0.0485423	0.448245	dwon
230787	-1.46	1.54e-08	1.54e-08	0.363493	dwon
230899	-2.15551	0.000346	0.000346	0.224454	dwon
231655	-1.77569	0.0017465	0.0017465	0.292055	dwon
234311	-1.26052	0.000201	0.000201	0.417392	dwon
234564	-2.92502	4.03e-14	4.03e-14	0.131669	dwon
235674	-1.45395	1.14e-07	1.14e-07	0.365021	dwon
236312	-1.63675	3.02e-05	3.02e-05	0.32158	dwon
236451	-1.67492	0.000162	0.000162	0.313185	dwon
236573	-1.08565	2.75e-08	2.75e-08	0.471179	dwon
238393	-1.54995	0.00992084	0.00992084	0.341523	dwon
239102	-1.16872	0.0484435	0.0484435	0.444814	dwon
23960	-2.3697	6.09e-05	6.09e-05	0.193486	dwon
23962	-1.97977	9.94e-13	9.94e-13	0.25353	dwon
24110	-1.71343	6.29e-13	6.29e-13	0.304934	dwon
242425	-1.09921	0.0015594	0.0015594	0.466774	dwon
243385	-1.17697	0.000543	0.000543	0.442279	dwon
244152	-2.26305	6.81e-06	6.81e-06	0.20833	dwon
245240	-3.14543	0.0135554	0.0135554	0.113013	dwon
246256	-1.25618	3.65e-07	3.65e-07	0.418652	dwon
246277	-2.58967	1.15e-06	1.15e-06	0.166124	dwon
246727	-2.49548	4.79e-16	4.79e-16	0.177331	dwon
246728	-1.63843	2.39e-05	2.39e-05	0.321206	dwon
246730	-1.88372	2.09e-12	2.09e-12	0.270984	dwon
26447	-1.15923	0.0101514	0.0101514	0.44775	dwon
26897	-1.84508	2.68e-09	2.68e-09	0.27834	dwon
27276	-1.42191	0.00128595	0.00128595	0.373218	dwon
27400	-1.2853	2.53e-11	2.53e-11	0.410284	dwon
276950	-2.18442	1.45e-07	1.45e-07	0.220001	dwon
30935	-1.05682	0.00101169	0.00101169	0.480689	dwon
320148	-1.24778	1.24e-05	1.24e-05	0.421096	dwon
320256	-2.56098	0.00138691	0.00138691	0.16946	dwon
327957	-1.28756	0.0436729	0.0436729	0.409643	dwon
373864	-1.29317	0.00012	0.00012	0.408053	dwon
381308	-2.23595	3.61e-08	3.61e-08	0.212281	dwon
432555	-1.09895	0.0289944	0.0289944	0.466857	dwon
434219	-2.0869	0.00163605	0.00163605	0.235385	dwon
50708	-2.19687	0.000358	0.000358	0.21811	dwon
52668	-1.69516	1.11e-12	1.11e-12	0.30882	dwon
54123	-2.30013	4.84e-46	4.84e-46	0.203044	dwon
54396	-2.32797	8.32e-12	8.32e-12	0.199164	dwon
547253	-1.16571	2.5e-05	2.5e-05	0.445744	dwon
55927	-1.043	0.00899246	0.00899246	0.485317	dwon
55932	-2.11555	2.88e-22	2.88e-22	0.230758	dwon
56185	-1.02923	6.48e-10	6.48e-10	0.48997	dwon
56226	-1.19508	0.00274597	0.00274597	0.436763	dwon
56554	-1.06548	0.034725	0.034725	0.477815	dwon
56791	-1.09347	4.79e-09	4.79e-09	0.468634	dwon
57028	-1.57344	0.00504637	0.00504637	0.336007	dwon
58185	-1.16128	1.95e-05	1.95e-05	0.447115	dwon
58203	-2.10767	1.74e-07	1.74e-07	0.232021	dwon
58805	-1.10802	0.00292874	0.00292874	0.46393	dwon
58860	-1.10618	0.0334515	0.0334515	0.464522	dwon
59006	-1.48343	0.0249335	0.0249335	0.357636	dwon
60440	-1.50738	5.49e-05	5.49e-05	0.35175	dwon
60533	-1.64349	6.07e-06	6.07e-06	0.320082	dwon
619547	-3.70067	0.0210516	0.0210516	0.0769109	dwon
620913	-2.5812	0.0402132	0.0402132	0.167102	dwon
623121	-2.0518	9.87e-11	9.87e-11	0.241182	dwon
623230	-1.32791	1.68e-05	1.68e-05	0.398346	dwon
626578	-3.31469	5.7e-20	5.7e-20	0.100503	dwon
631323	-3.06052	4.79e-09	4.79e-09	0.119865	dwon
64380	-2.65356	7.02e-05	7.02e-05	0.158928	dwon
66425	-1.2218	9.35e-05	9.35e-05	0.428746	dwon
667370	-2.48427	8.31e-11	8.31e-11	0.178714	dwon
667373	-2.09418	0.0187276	0.0187276	0.234202	dwon
67138	-1.34375	1.52e-06	1.52e-06	0.393994	dwon
672511	-1.24248	5.26e-07	5.26e-07	0.422646	dwon
67442	-1.27214	4.61e-08	4.61e-08	0.414044	dwon
67554	-2.55446	0.000312	0.000312	0.170228	dwon
67775	-1.30042	7.55e-13	7.55e-13	0.406009	dwon
68024	-1.053	0.00217481	0.00217481	0.481965	dwon
68922	-1.69647	0.00716707	0.00716707	0.308541	dwon
69550	-1.56414	2.11e-22	2.11e-22	0.33818	dwon
69774	-1.63547	0.00100313	0.00100313	0.321866	dwon
70061	-1.68094	2.56e-06	2.56e-06	0.311879	dwon
71898	-1.42226	1.84e-09	1.84e-09	0.373128	dwon
71904	-1.47749	7.74e-06	7.74e-06	0.359114	dwon
72948	-1.25819	0.000204	0.000204	0.418069	dwon
74153	-1.09749	9.54e-08	9.54e-08	0.46733	dwon
74558	-1.3403	1.02e-06	1.02e-06	0.394938	dwon
74748	-1.6511	0.00596408	0.00596408	0.318398	dwon
76074	-1.42198	0.000358	0.000358	0.373201	dwon
76722	-2.69378	0.0256821	0.0256821	0.154558	dwon
76933	-2.36155	4.03e-14	4.03e-14	0.194582	dwon
80861	-1.77192	5.37e-09	5.37e-09	0.292818	dwon
94094	-1.03491	0.00336955	0.00336955	0.488048	dwon
94226	-1.07044	0.0398433	0.0398433	0.476174	dwon
99899	-2.71963	8.35e-20	8.35e-20	0.151813	dwon
