# Supplementary material for: Maternal high-salt intake induces sex-specific liver injury in offspring: integrative transcriptomic and therapeutic investigation
Source: Front Nutr. 2025 Sep 16;12:1657934. doi: 10.3389/fnut.2025.1657934 (PMC12479328; doi:10.3389/fnut.2025.1657934)
Supplement: Supplementary file 4 [file Table_4.xls]

## Sheet: Sheet1
Gene ID	log2 (CONM_Liver / CONF_Liver)	Qvalue (CONM_Liver / CONF_Liver)	FDR	FC	Significant
67464	21.1289	1.72e-05	1.72e-05	2290000	up
20592	10.0541	7.87e-14	7.87e-14	1060	up
20389	9.98121	6.33e-13	6.33e-13	1010	up
22287	9.45441	5.78e-12	5.78e-12	702	up
26900	9.11997	1.63e-39	1.63e-39	556	up
26908	7.42248	1.44e-81	1.44e-81	172	up
100043456	6.194	0.00153444	0.00153444	73.2	up
380683	6.01879	0.00277529	0.00277529	64.8	up
16006	5.63031	1.76e-22	1.76e-22	49.5	up
11827	5.49198	0.0197682	0.0197682	45	up
58200	5.35895	0.0299365	0.0299365	41	up
12409	5.29057	2e-08	2e-08	39.1	up
16612	5.23728	1.94e-05	1.94e-05	37.7	up
11936	4.8188	4.53e-06	4.53e-06	28.2	up
20388	4.47295	8.44e-34	8.44e-34	22.2	up
74361	4.30563	0.0125119	0.0125119	19.8	up
213393	3.46248	0.000415	0.000415	11	up
14377	3.33159	2.46e-06	2.46e-06	10.1	up
12556	3.0344	0.0247724	0.0247724	8.19	up
19734	2.99708	0.00496238	0.00496238	7.98	up
19736	2.72403	0.000481	0.000481	6.61	up
384783	2.49847	1.01e-21	1.01e-21	5.65	up
115486940	2.40348	0.0281959	0.0281959	5.29	up
20387	2.30256	1.26e-08	1.26e-08	4.93	up
76500	2.09733	1.41e-23	1.41e-23	4.28	up
18534	2.08202	0.000323	0.000323	4.23	up
108767	2.06874	6.14e-45	6.14e-45	4.2	up
667962	2.00928	0.0238304	0.0238304	4.03	up
270110	1.98212	8.45e-13	8.45e-13	3.95	up
14778	1.93217	3.81e-35	3.81e-35	3.82	up
16918	1.90501	1.22e-10	1.22e-10	3.75	up
432530	1.88128	0.0111357	0.0111357	3.68	up
50778	1.87828	0.000254	0.000254	3.68	up
12452	1.87619	4.79e-08	4.79e-08	3.67	up
60599	1.76028	4.83e-08	4.83e-08	3.39	up
67760	1.73522	3.04e-08	3.04e-08	3.33	up
22290	1.71556	3.7e-18	3.7e-18	3.28	up
16541	1.70097	0.00134202	0.00134202	3.25	up
17133	1.60631	5.16e-05	5.16e-05	3.04	up
64898	1.55938	4.53e-13	4.53e-13	2.95	up
74747	1.55557	0.0267494	0.0267494	2.94	up
433940	1.55186	0.0133747	0.0133747	2.93	up
18793	1.53611	0.0316397	0.0316397	2.9	up
14219	1.51956	7.44e-05	7.44e-05	2.87	up
209760	1.50914	0.00866365	0.00866365	2.85	up
11596	1.50581	0.022996	0.022996	2.84	up
12226	1.48058	4.77e-13	4.77e-13	2.79	up
114249	1.46516	0.0352557	0.0352557	2.76	up
80981	1.45014	3.24e-09	3.24e-09	2.73	up
216227	1.41819	4.02e-13	4.02e-13	2.67	up
70701	1.39885	1.85e-07	1.85e-07	2.64	up
27273	1.38724	6.79e-08	6.79e-08	2.62	up
227731	1.37277	2e-08	2e-08	2.59	up
15370	1.36722	1.38e-05	1.38e-05	2.58	up
72056	1.31303	2.49e-05	2.49e-05	2.48	up
77864	1.30335	0.0391947	0.0391947	2.47	up
57875	1.29013	1.72e-05	1.72e-05	2.45	up
18030	1.27253	2.41e-06	2.41e-06	2.42	up
16324	1.25229	8.62e-05	8.62e-05	2.38	up
13636	1.24364	9.12e-06	9.12e-06	2.37	up
12767	1.24261	0.0391947	0.0391947	2.37	up
67235	1.21751	0.000269	0.000269	2.33	up
22687	1.20033	1.89e-05	1.89e-05	2.3	up
104910	1.19151	0.00422325	0.00422325	2.28	up
115489690	1.19115	5.08e-10	5.08e-10	2.28	up
102638882	1.15623	0.00692202	0.00692202	2.23	up
230784	1.15532	0.00126629	0.00126629	2.23	up
115486493	1.14777	0.0276115	0.0276115	2.22	up
67664	1.12391	0.00280795	0.00280795	2.18	up
20583	1.1107	0.0234358	0.0234358	2.16	up
17691	1.09869	9.83e-05	9.83e-05	2.14	up
54137	1.08632	0.00325981	0.00325981	2.12	up
77128	1.08457	0.0133421	0.0133421	2.12	up
14605	1.06246	0.00534592	0.00534592	2.09	up
320541	1.02225	2.01e-10	2.01e-10	2.03	up
224440	1.00424	0.0319953	0.0319953	2.01	up
26889	1.00267	2.4e-08	2.4e-08	2	up
17872	1.00188	1.85e-07	1.85e-07	2	up
68260	-1.00116	0.0110082	0.0110082	0.5	dwon
54396	-1.00167	0.00404012	0.00404012	0.499	dwon
26447	-1.00524	0.00412093	0.00412093	0.498	dwon
75541	-1.00791	0.0175415	0.0175415	0.497	dwon
231655	-1.01078	0.0156311	0.0156311	0.496	dwon
58203	-1.01102	9.19e-07	9.19e-07	0.496	dwon
320234	-1.01511	0.00500061	0.00500061	0.495	dwon
72726	-1.02947	0.000522	0.000522	0.49	dwon
231042	-1.03368	0.00500061	0.00500061	0.488	dwon
71971	-1.03441	0.00201703	0.00201703	0.488	dwon
56336	-1.04149	8.86e-09	8.86e-09	0.486	dwon
99890	-1.04462	0.00223883	0.00223883	0.485	dwon
240025	-1.04911	0.00355236	0.00355236	0.483	dwon
16145	-1.05909	0.0115872	0.0115872	0.48	dwon
223650	-1.07229	0.000323	0.000323	0.476	dwon
243308	-1.0793	0.00632002	0.00632002	0.473	dwon
12418	-1.10852	0.000152	0.000152	0.464	dwon
235130	-1.11102	0.0391947	0.0391947	0.463	dwon
74137	-1.12017	1.72e-07	1.72e-07	0.46	dwon
338351	-1.13508	0.0446766	0.0446766	0.455	dwon
15957	-1.14152	0.00176687	0.00176687	0.453	dwon
20787	-1.14405	0.00025	0.00025	0.452	dwon
78088	-1.14475	0.000102	0.000102	0.452	dwon
22700	-1.14584	0.00375503	0.00375503	0.452	dwon
66953	-1.16379	0.0147733	0.0147733	0.446	dwon
67701	-1.17269	0.00201703	0.00201703	0.444	dwon
58206	-1.20095	0.0402572	0.0402572	0.435	dwon
11655	-1.21697	7.87e-05	7.87e-05	0.43	dwon
211429	-1.21844	0.00660876	0.00660876	0.43	dwon
242721	-1.23605	3.86e-05	3.86e-05	0.425	dwon
71522	-1.23627	2.58e-06	2.58e-06	0.424	dwon
319613	-1.24278	0.0251781	0.0251781	0.423	dwon
16475	-1.24858	3.27e-07	3.27e-07	0.421	dwon
69149	-1.24932	0.00619725	0.00619725	0.421	dwon
22654	-1.25349	0.00626027	0.00626027	0.419	dwon
631323	-1.2583	0.0365094	0.0365094	0.418	dwon
242484	-1.27939	6.89e-06	6.89e-06	0.412	dwon
399603	-1.28682	1.51e-07	1.51e-07	0.41	dwon
103988	-1.28944	0.000408	0.000408	0.409	dwon
56173	-1.30556	2.7e-06	2.7e-06	0.405	dwon
19041	-1.32512	0.000516	0.000516	0.399	dwon
22042	-1.32847	0.000646	0.000646	0.398	dwon
116939	-1.34444	0.0137897	0.0137897	0.394	dwon
69544	-1.35861	0.0469126	0.0469126	0.39	dwon
15936	-1.39053	0.000791	0.000791	0.381	dwon
19126	-1.39618	0.0266089	0.0266089	0.38	dwon
94226	-1.43546	0.048717	0.048717	0.37	dwon
15205	-1.45745	1.91e-07	1.91e-07	0.364	dwon
53791	-1.46744	0.000416	0.000416	0.362	dwon
18406	-1.47183	0.000639	0.000639	0.361	dwon
100043133	-1.47467	0.00027	0.00027	0.36	dwon
268670	-1.51277	4.01e-05	4.01e-05	0.35	dwon
12702	-1.56508	0.000791	0.000791	0.338	dwon
64406	-1.58359	0.0160315	0.0160315	0.334	dwon
17869	-1.62487	0.000154	0.000154	0.324	dwon
11465	-1.64857	0.00697285	0.00697285	0.319	dwon
16326	-1.67888	1.88e-06	1.88e-06	0.312	dwon
211949	-1.70597	0.00624215	0.00624215	0.307	dwon
16469	-1.7883	0.00391682	0.00391682	0.29	dwon
15376	-1.90359	2.72e-21	2.72e-21	0.267	dwon
235599	-2.03668	0.0164514	0.0164514	0.244	dwon
246691	-2.15451	0.0120309	0.0120309	0.225	dwon
22781	-2.15931	0.0108944	0.0108944	0.224	dwon
50708	-2.23166	0.025714	0.025714	0.213	dwon
210583	-2.28305	0.0137897	0.0137897	0.205	dwon
12700	-2.36236	0.00131919	0.00131919	0.194	dwon
21664	-2.48747	6.39e-19	6.39e-19	0.178	dwon
624219	-2.96699	2.87e-05	2.87e-05	0.128	dwon
13197	-3.30874	0.000353	0.000353	0.101	dwon
15379	-3.50138	0.000963	0.000963	0.0883	dwon
14957	-4.02323	0.0209378	0.0209378	0.0615	dwon
11459	-4.68454	0.00707006	0.00707006	0.0389	dwon
13082	-6.04048	0.0291924	0.0291924	0.0152	dwon
