# Supplementary material for: Maternal high-salt intake induces sex-specific liver injury in offspring: integrative transcriptomic and therapeutic investigation
Source: Front Nutr. 2025 Sep 16;12:1657934. doi: 10.3389/fnut.2025.1657934 (PMC12479328; doi:10.3389/fnut.2025.1657934)
Supplement: Supplementary file 5 [file Table_5.xls]

## Sheet: Table S4
GO_P Term ID	GO_P Term Desc	GO_P Term Level1	GO_P Term Level2	Rich Ratio	Q value
GO:0010871	negative regulation of receptor biosynthetic process	biological_process	biological regulation	0.666667	0.000115
GO:0019216	regulation of lipid metabolic process	biological_process	biological regulation	0.0731707	0.000115
GO:0042752	regulation of circadian rhythm	biological_process	regulation of biological process	0.0422535	0.000406
GO:0042632	cholesterol homeostasis	biological_process	biological regulation	0.0326087	0.000666
GO:0019217	regulation of fatty acid metabolic process	biological_process	biological regulation	0.133333	0.00116732
GO:0048511	rhythmic process	biological_process	rhythmic process	0.0189873	0.00224212
GO:0033993	response to lipid	biological_process	response to stimulus	0.0540541	0.00525856
GO:0045893	positive regulation of transcription, DNA-templated	biological_process	biological regulation	0.00596125	0.00634124
GO:0009755	hormone-mediated signaling pathway	biological_process	biological regulation	0.0434783	0.00634124
GO:0043401	steroid hormone mediated signaling pathway	biological_process	biological regulation	0.037037	0.00707886
GO:0023056	positive regulation of signaling	biological_process	biological regulation	1	0.00707886
GO:0042749	regulation of circadian sleep/wake cycle	biological_process	behavior	1	0.00707886
GO:1904597	negative regulation of connective tissue replacement involved in inflammatory response wound healing	biological_process	biological regulation	1	0.00707886
GO:1904604	negative regulation of advanced glycation end-product receptor activity	biological_process	response to stimulus	1	0.00707886
GO:1904605	positive regulation of advanced glycation end-product receptor activity	biological_process	biological regulation	1	0.00707886
GO:2000003	positive regulation of DNA damage checkpoint	biological_process	cellular process	1	0.00707886
GO:2000489	regulation of hepatic stellate cell activation	biological_process	biological regulation	1	0.00707886
GO:2000514	regulation of CD4-positive, alpha-beta T cell activation	biological_process	immune system process	1	0.00707886
GO:0032922	circadian regulation of gene expression	biological_process	biological regulation	0.0273973	0.00757365
GO:0050727	regulation of inflammatory response	biological_process	biological regulation	0.0240964	0.00796198
GO:0071347	cellular response to interleukin-1	biological_process	cellular process	0.0222222	0.00796198
GO:0000089	mitotic metaphase	biological_process	biological phase	0.5	0.00796198
GO:0001914	regulation of T cell mediated cytotoxicity	biological_process	cell killing	0.5	0.00796198
GO:0010949	negative regulation of intestinal phytosterol absorption	biological_process	biological regulation	0.5	0.00796198
GO:0023057	negative regulation of signaling	biological_process	regulation of biological process	0.5	0.00796198
GO:0042883	cysteine transport	biological_process	localization	0.5	0.00796198
GO:0045796	negative regulation of intestinal cholesterol absorption	biological_process	biological regulation	0.5	0.00796198
GO:0061889	negative regulation of astrocyte activation	biological_process	biological regulation	0.5	0.00796198
GO:1901329	regulation of odontoblast differentiation	biological_process	biological regulation	0.5	0.00796198
GO:1903353	regulation of nucleus organization	biological_process	biological regulation	0.5	0.00796198
GO:1903523	negative regulation of blood circulation	biological_process	multicellular organismal process	0.5	0.00796198
GO:1904472	positive regulation of endothelin secretion	biological_process	biological regulation	0.5	0.00796198
GO:0050728	negative regulation of inflammatory response	biological_process	biological regulation	0.0183486	0.00909741
GO:0010255	glucose mediated signaling pathway	biological_process	biological regulation	0.333333	0.00909741
GO:0021781	glial cell fate commitment	biological_process	cellular process	0.333333	0.00909741
GO:0021885	forebrain cell migration	biological_process	multicellular organismal process	0.333333	0.00909741
GO:0051250	negative regulation of lymphocyte activation	biological_process	biological regulation	0.333333	0.00909741
GO:0060086	circadian temperature homeostasis	biological_process	biological regulation	0.333333	0.00909741
GO:1900453	negative regulation of long-term synaptic depression	biological_process	negative regulation of biological process	0.333333	0.00909741
GO:1905897	regulation of response to endoplasmic reticulum stress	biological_process	biological regulation	0.333333	0.00909741
GO:2000439	positive regulation of monocyte extravasation	biological_process	immune system process	0.333333	0.00909741
GO:2001200	positive regulation of dendritic cell differentiation	biological_process	biological regulation	0.333333	0.00909741
GO:0010565	regulation of cellular ketone metabolic process	biological_process	cellular process	0.25	0.0110727
GO:0070859	positive regulation of bile acid biosynthetic process	biological_process	biological regulation	0.25	0.0110727
GO:0098706	ferric iron import across cell outer membrane	biological_process	localization	0.25	0.0110727
GO:0150003	regulation of spontaneous synaptic transmission	biological_process	biological regulation	0.25	0.0110727
GO:0045944	positive regulation of transcription by RNA polymerase II	biological_process	biological regulation	0.00318725	0.0120074
GO:0010891	negative regulation of sequestering of triglyceride	biological_process	negative regulation of biological process	0.2	0.0122412
GO:0045923	positive regulation of fatty acid metabolic process	biological_process	biological regulation	0.2	0.0122412
GO:0090311	regulation of protein deacetylation	biological_process	biological regulation	0.2	0.0122412
GO:0097201	negative regulation of transcription from RNA polymerase II promoter in response to stress	biological_process	biological regulation	0.2	0.0122412
GO:0097350	neutrophil clearance	biological_process	biological regulation	0.2	0.0122412
GO:0007167	enzyme linked receptor protein signaling pathway	biological_process	biological regulation	0.166667	0.0131669
GO:0036003	positive regulation of transcription from RNA polymerase II promoter in response to stress	biological_process	biological regulation	0.166667	0.0131669
GO:0048549	positive regulation of pinocytosis	biological_process	biological regulation	0.166667	0.0131669
GO:0150079	negative regulation of neuroinflammatory response	biological_process	biological regulation	0.166667	0.0131669
GO:1903038	negative regulation of leukocyte cell-cell adhesion	biological_process	negative regulation of biological process	0.166667	0.0131669
GO:2000676	positive regulation of type B pancreatic cell apoptotic process	biological_process	biological regulation	0.166667	0.0131669
GO:0045892	negative regulation of transcription, DNA-templated	biological_process	cellular process	0.00459418	0.0137041
GO:0015677	copper ion import	biological_process	localization	0.142857	0.0137041
GO:0017183	peptidyl-diphthamide biosynthetic process from peptidyl-histidine	biological_process	biological regulation	0.142857	0.0137041
GO:0030299	intestinal cholesterol absorption	biological_process	localization	0.142857	0.0137041
GO:0032784	regulation of DNA-templated transcription, elongation	biological_process	cellular process	0.142857	0.0137041
GO:1901018	positive regulation of potassium ion transmembrane transporter activity	biological_process	localization	0.142857	0.0137041
GO:2000669	negative regulation of dendritic cell apoptotic process	biological_process	biological regulation	0.142857	0.0137041
GO:0001961	positive regulation of cytokine-mediated signaling pathway	biological_process	biological regulation	0.125	0.013754
GO:0034144	negative regulation of toll-like receptor 4 signaling pathway	biological_process	biological regulation	0.125	0.013754
GO:0046321	positive regulation of fatty acid oxidation	biological_process	biological regulation	0.125	0.013754
GO:0050725	positive regulation of interleukin-1 beta biosynthetic process	biological_process	cellular process	0.125	0.013754
GO:0051101	regulation of DNA binding	biological_process	biological regulation	0.125	0.013754
GO:0061469	regulation of type B pancreatic cell proliferation	biological_process	biological regulation	0.125	0.013754
GO:1900744	regulation of p38MAPK cascade	biological_process	metabolic process	0.125	0.013754
GO:1902961	positive regulation of aspartic-type endopeptidase activity involved in amyloid precursor protein catabolic process	biological_process	biological regulation	0.125	0.013754
GO:1903979	negative regulation of microglial cell activation	biological_process	biological regulation	0.125	0.013754
GO:0071222	cellular response to lipopolysaccharide	biological_process	cellular process	0.00961539	0.0143612
GO:0010887	negative regulation of cholesterol storage	biological_process	biological regulation	0.111111	0.0143612
GO:0019725	cellular homeostasis	biological_process	biological regulation	0.111111	0.0143612
GO:0035095	behavioral response to nicotine	biological_process	behavior	0.111111	0.0143612
GO:0090647	modulation of age-related behavioral decline	biological_process	biological regulation	0.111111	0.0143612
GO:0001666	response to hypoxia	biological_process	response to stimulus	0.00956938	0.0143612
GO:0006355	regulation of transcription, DNA-templated	biological_process	biological regulation	0.00260926	0.0145081
GO:0010745	negative regulation of macrophage derived foam cell differentiation	biological_process	developmental process	0.0909091	0.0162622
GO:0032099	negative regulation of appetite	biological_process	biological regulation	0.0909091	0.0162622
GO:0042698	ovulation cycle	biological_process	multicellular organismal process	0.0909091	0.0162622
GO:0044321	response to leptin	biological_process	response to stimulus	0.0909091	0.0162622
GO:1904645	response to amyloid-beta	biological_process	response to stimulus	0.0909091	0.0162622
GO:0032940	secretion by cell	biological_process	cellular process	0.0833333	0.0164017
GO:0042753	positive regulation of circadian rhythm	biological_process	biological regulation	0.0833333	0.0164017
GO:0045080	positive regulation of chemokine biosynthetic process	biological_process	biological regulation	0.0833333	0.0164017
GO:0070166	enamel mineralization	biological_process	developmental process	0.0833333	0.0164017
GO:0070417	cellular response to cold	biological_process	cellular process	0.0833333	0.0164017
GO:0071639	positive regulation of monocyte chemotactic protein-1 production	biological_process	multicellular organismal process	0.0833333	0.0164017
GO:1900272	negative regulation of long-term synaptic potentiation	biological_process	cellular process	0.0833333	0.0164017
GO:0032825	positive regulation of natural killer cell differentiation	biological_process	biological regulation	0.0769231	0.0165211
GO:0034101	erythrocyte homeostasis	biological_process	biological regulation	0.0769231	0.0165211
GO:0043653	mitochondrial fragmentation involved in apoptotic process	biological_process	cellular process	0.0769231	0.0165211
GO:0051156	glucose 6-phosphate metabolic process	biological_process	cellular process	0.0769231	0.0165211
GO:0060068	vagina development	biological_process	developmental process	0.0769231	0.0165211
GO:0061052	negative regulation of cell growth involved in cardiac muscle cell development	biological_process	multicellular organismal process	0.0769231	0.0165211
GO:0097028	dendritic cell differentiation	biological_process	cellular process	0.0769231	0.0165211
GO:0034116	positive regulation of heterotypic cell-cell adhesion	biological_process	biological regulation	0.0714286	0.01727
GO:0035457	cellular response to interferon-alpha	biological_process	cellular process	0.0714286	0.01727
GO:0045056	transcytosis	biological_process	localization	0.0714286	0.01727
GO:0008380	RNA splicing	biological_process	metabolic process	0.00738007	0.0179759
GO:0006002	fructose 6-phosphate metabolic process	biological_process	cellular process	0.0666667	0.0179759
GO:0007588	excretion	biological_process	multicellular organismal process	0.0666667	0.0179759
GO:0001818	negative regulation of cytokine production	biological_process	biological regulation	0.0625	0.0183066
GO:0032693	negative regulation of interleukin-10 production	biological_process	multicellular organismal process	0.0625	0.0183066
GO:0048143	astrocyte activation	biological_process	multicellular organismal process	0.0625	0.0183066
GO:0060100	positive regulation of phagocytosis, engulfment	biological_process	biological regulation	0.0625	0.0183066
GO:1902230	negative regulation of intrinsic apoptotic signaling pathway in response to DNA damage	biological_process	biological regulation	0.0625	0.0183066
GO:0032966	negative regulation of collagen biosynthetic process	biological_process	biological regulation	0.0588235	0.0186083
GO:0045820	negative regulation of glycolytic process	biological_process	biological regulation	0.0588235	0.0186083
GO:0050930	induction of positive chemotaxis	biological_process	locomotion	0.0588235	0.0186083
GO:0070207	protein homotrimerization	biological_process	cellular process	0.0588235	0.0186083
GO:1900271	regulation of long-term synaptic potentiation	biological_process	biological regulation	0.0588235	0.0186083
GO:0000122	negative regulation of transcription by RNA polymerase II	biological_process	biological regulation	0.00324675	0.0191692
GO:0014002	astrocyte development	biological_process	cellular process	0.0555556	0.019202
GO:1902894	negative regulation of pri-miRNA transcription by RNA polymerase II	biological_process	biological regulation	0.0555556	0.019202
GO:0005978	glycogen biosynthetic process	biological_process	cellular process	0.0526316	0.0194472
GO:0010763	positive regulation of fibroblast migration	biological_process	cellular process	0.0526316	0.0194472
GO:0015918	sterol transport	biological_process	localization	0.0526316	0.0194472
GO:0045410	positive regulation of interleukin-6 biosynthetic process	biological_process	biological regulation	0.0526316	0.0194472
GO:0071397	cellular response to cholesterol	biological_process	cellular process	0.0526316	0.0194472
GO:0006376	mRNA splice site selection	biological_process	cellular component organization or biogenesis	0.05	0.0201414
GO:0045722	positive regulation of gluconeogenesis	biological_process	metabolic process	0.05	0.0201414
GO:0001779	natural killer cell differentiation	biological_process	cellular process	0.047619	0.0204933
GO:0007088	regulation of mitotic nuclear division	biological_process	biological regulation	0.047619	0.0204933
GO:0045598	regulation of fat cell differentiation	biological_process	biological regulation	0.047619	0.0204933
GO:0061136	regulation of proteasomal protein catabolic process	biological_process	biological regulation	0.047619	0.0204933
GO:0071280	cellular response to copper ion	biological_process	cellular process	0.0454545	0.0209803
GO:0071396	cellular response to lipid	biological_process	cellular process	0.0454545	0.0209803
GO:2000353	positive regulation of endothelial cell apoptotic process	biological_process	biological regulation	0.0454545	0.0209803
GO:0006509	membrane protein ectodomain proteolysis	biological_process	metabolic process	0.0434783	0.0212889
GO:0031668	cellular response to extracellular stimulus	biological_process	cellular process	0.0434783	0.0212889
GO:0061178	regulation of insulin secretion involved in cellular response to glucose stimulus	biological_process	biological regulation	0.0434783	0.0212889
GO:0072657	protein localization to membrane	biological_process	localization	0.0434783	0.0212889
GO:0030154	cell differentiation	biological_process	cellular process	0.00293255	0.0215006
GO:0043277	apoptotic cell clearance	biological_process	localization	0.0416667	0.0218901
GO:0010596	negative regulation of endothelial cell migration	biological_process	cellular process	0.04	0.0220056
GO:0021522	spinal cord motor neuron differentiation	biological_process	cellular process	0.04	0.0220056
GO:0033344	cholesterol efflux	biological_process	localization	0.04	0.0220056
GO:0042104	positive regulation of activated T cell proliferation	biological_process	biological regulation	0.04	0.0220056
GO:0042535	positive regulation of tumor necrosis factor biosynthetic process	biological_process	biological regulation	0.04	0.0220056
GO:0006397	mRNA processing	biological_process	metabolic process	0.00554017	0.0227704
GO:0032735	positive regulation of interleukin-12 production	biological_process	biological regulation	0.037037	0.0234302
GO:0006954	inflammatory response	biological_process	response to stimulus	0.00537634	0.0237842
GO:0001678	cellular glucose homeostasis	biological_process	biological regulation	0.0357143	0.0238036
GO:0032689	negative regulation of interferon-gamma production	biological_process	biological regulation	0.0357143	0.0238036
GO:0043065	positive regulation of apoptotic process	biological_process	biological regulation	0.005291	0.0240039
GO:0007259	JAK-STAT cascade	biological_process	cellular process	0.0344828	0.0240039
GO:0010906	regulation of glucose metabolic process	biological_process	biological regulation	0.0344828	0.0240039
GO:1900745	positive regulation of p38MAPK cascade	biological_process	cellular process	0.0344828	0.0240039
GO:0030522	intracellular receptor signaling pathway	biological_process	response to stimulus	0.0333333	0.024665
GO:0001774	microglial cell activation	biological_process	cellular process	0.0322581	0.0251549
GO:0032435	negative regulation of proteasomal ubiquitin-dependent protein catabolic process	biological_process	biological regulation	0.0322581	0.0251549
GO:0042157	lipoprotein metabolic process	biological_process	metabolic process	0.03125	0.0256321
GO:2000379	positive regulation of reactive oxygen species metabolic process	biological_process	cellular process	0.03125	0.0256321
GO:0007275	multicellular organism development	biological_process	developmental process	0.00259965	0.0258944
GO:0010468	regulation of gene expression	biological_process	biological regulation	0.00483092	0.0267149
GO:0001937	negative regulation of endothelial cell proliferation	biological_process	biological regulation	0.0294118	0.0267149
GO:0010498	proteasomal protein catabolic process	biological_process	cellular process	0.0285714	0.0271573
GO:0055074	calcium ion homeostasis	biological_process	biological regulation	0.0285714	0.0271573
GO:0030168	platelet activation	biological_process	biological regulation	0.0277778	0.0275886
GO:0045776	negative regulation of blood pressure	biological_process	biological regulation	0.0277778	0.0275886
GO:0048026	positive regulation of mRNA splicing, via spliceosome	biological_process	biological regulation	0.027027	0.028178
GO:1904646	cellular response to amyloid-beta	biological_process	cellular process	0.025641	0.0295104
GO:0043507	positive regulation of JUN kinase activity	biological_process	cellular process	0.0238095	0.0313837
GO:0120009	intermembrane lipid transfer	biological_process	cellular component organization or biogenesis	0.0238095	0.0313837
GO:0043491	protein kinase B signaling	biological_process	biological regulation	0.0232558	0.0315636
GO:0051252	regulation of RNA metabolic process	biological_process	biological regulation	0.0232558	0.0315636
GO:0055072	iron ion homeostasis	biological_process	biological regulation	0.0232558	0.0315636
GO:0014911	positive regulation of smooth muscle cell migration	biological_process	cellular process	0.0227273	0.0321039
GO:0010718	positive regulation of epithelial to mesenchymal transition	biological_process	biological regulation	0.0222222	0.0324512
GO:0055088	lipid homeostasis	biological_process	biological regulation	0.0222222	0.0324512
GO:0043124	negative regulation of I-kappaB kinase/NF-kappaB signaling	biological_process	biological regulation	0.0217391	0.0326062
GO:0046718	viral entry into host cell	biological_process	multi-organism process	0.0217391	0.0326062
GO:0048469	cell maturation	biological_process	cellular process	0.0217391	0.0326062
GO:0001974	blood vessel remodeling	biological_process	multicellular organismal process	0.0212766	0.0329376
GO:0120163	negative regulation of cold-induced thermogenesis	biological_process	biological regulation	0.0212766	0.0329376
GO:0034446	substrate adhesion-dependent cell spreading	biological_process	biological adhesion	0.02	0.0348236
GO:0006749	glutathione metabolic process	biological_process	cellular process	0.0196078	0.0349333
GO:0009411	response to UV	biological_process	response to stimulus	0.0196078	0.0349333
GO:1901216	positive regulation of neuron death	biological_process	cellular process	0.0196078	0.0349333
GO:0030218	erythrocyte differentiation	biological_process	biological regulation	0.0188679	0.0357053
GO:0031648	protein destabilization	biological_process	biological regulation	0.0188679	0.0357053
GO:0032720	negative regulation of tumor necrosis factor production	biological_process	biological regulation	0.0188679	0.0357053
GO:0010212	response to ionizing radiation	biological_process	response to stimulus	0.0185185	0.0359861
GO:0031100	animal organ regeneration	biological_process	developmental process	0.0185185	0.0359861
GO:0007162	negative regulation of cell adhesion	biological_process	biological adhesion	0.0181818	0.0364517
GO:0006629	lipid metabolic process	biological_process	metabolic process	0.00361011	0.0387575
GO:0022900	electron transport chain	biological_process	cellular process	0.016129	0.0406008
GO:1901224	positive regulation of NIK/NF-kappaB signaling	biological_process	positive regulation of biological process	0.015873	0.0410329
GO:0010508	positive regulation of autophagy	biological_process	biological regulation	0.0153846	0.0418831
GO:0043086	negative regulation of catalytic activity	biological_process	biological regulation	0.0153846	0.0418831
GO:0045454	cell redox homeostasis	biological_process	biological regulation	0.0151515	0.0423012
GO:0006006	glucose metabolic process	biological_process	metabolic process	0.0149254	0.0427148
GO:0006909	phagocytosis	biological_process	localization	0.0147059	0.043124
GO:0048146	positive regulation of fibroblast proliferation	biological_process	cell proliferation	0.0144928	0.0435288
GO:0033674	positive regulation of kinase activity	biological_process	biological regulation	0.0138889	0.0451647
GO:1901215	negative regulation of neuron death	biological_process	biological regulation	0.0133333	0.0467818
GO:0050729	positive regulation of inflammatory response	biological_process	biological regulation	0.0131579	0.0469283
GO:0070301	cellular response to hydrogen peroxide	biological_process	cellular process	0.0131579	0.0469283
GO:0000381	regulation of alternative mRNA splicing, via spliceosome	biological_process	biological regulation	0.012987	0.0470716
GO:0007611	learning or memory	biological_process	behavior	0.012987	0.0470716
GO:0034599	cellular response to oxidative stress	biological_process	cellular process	0.0126582	0.0480389
GO:0008544	epidermis development	biological_process	developmental process	0.0125	0.0481687
GO:0043525	positive regulation of neuron apoptotic process	biological_process	biological regulation	0.0125	0.0481687
GO:0007584	response to nutrient	biological_process	response to stimulus	0.0123457	0.0485269
GO:0032091	negative regulation of protein binding	biological_process	biological regulation	0.0121951	0.0486497
GO:0034976	response to endoplasmic reticulum stress	biological_process	cellular process	0.0121951	0.0486497
GO:0009267	cellular response to starvation	biological_process	cellular process	0.0120482	0.049
GO:0048661	positive regulation of smooth muscle cell proliferation	biological_process	biological regulation	0.0119048	0.0493468
GO:0032868	response to insulin	biological_process	response to stimulus	0.0117647	0.0494589
GO:0045444	fat cell differentiation	biological_process	cellular process	0.0117647	0.0494589
