# Supplementary material for: Maternal high-salt intake induces sex-specific liver injury in offspring: integrative transcriptomic and therapeutic investigation
Source: Front Nutr. 2025 Sep 16;12:1657934. doi: 10.3389/fnut.2025.1657934 (PMC12479328; doi:10.3389/fnut.2025.1657934)
Supplement: Supplementary file 6 [file Table_6.xls]

## Sheet: Sheet1
GO_F Term ID	GO_F Term Desc	GO_F Term Level1	GO_F Term Level2	Rich Ratio	Q value
GO:0030374	nuclear receptor transcription coactivator activity	molecular_function	transcription regulator activity	0.0454545	0.000271
GO:0098531	transcription factor activity, direct ligand regulated sequence-specific DNA binding	molecular_function	transcription regulator activity	0.1	0.00144316
GO:0000978	RNA polymerase II proximal promoter sequence-specific DNA binding	molecular_function	binding	0.00588235	0.00324306
GO:0004879	nuclear receptor activity	molecular_function	transcription regulator activity	0.0434783	0.00324306
GO:0003707	steroid hormone receptor activity	molecular_function	molecular transducer activity	0.037037	0.00324306
GO:0001227	DNA-binding transcription repressor activity, RNA polymerase II-specific	molecular_function	transcription regulator activity	0.01	0.00324306
GO:0038023	signaling receptor activity	molecular_function	molecular transducer activity	0.00903615	0.00324306
GO:0070379	high mobility group box 1 binding	molecular_function	binding	1	0.00324306
GO:1904599	advanced glycation end-product binding	molecular_function	binding	1	0.00324306
GO:0000976	transcription regulatory region sequence-specific DNA binding	molecular_function	binding	0.00882353	0.00324306
GO:0005515	protein binding	molecular_function	binding	0.00152526	0.00324306
GO:0019904	protein domain specific binding	molecular_function	binding	0.00857143	0.00324306
GO:0008823	cupric reductase activity	molecular_function	catalytic activity	0.25	0.00983744
GO:0052851	ferric-chelate reductase (NADPH) activity	molecular_function	catalytic activity	0.25	0.00983744
GO:0051525	NFAT protein binding	molecular_function	binding	0.2	0.0114745
GO:0020037	heme binding	molecular_function	binding	0.010989	0.0142132
GO:0044877	protein-containing complex binding	molecular_function	binding	0.00454546	0.0142132
GO:0032036	myosin heavy chain binding	molecular_function	binding	0.125	0.0152891
GO:0097371	MDM2/MDM4 family protein binding	molecular_function	binding	0.1	0.0180975
GO:0003700	DNA-binding transcription factor activity	molecular_function	transcription regulator activity	0.00352113	0.0245337
GO:0044548	S100 protein binding	molecular_function	binding	0.0666667	0.0245337
GO:0001222	transcription corepressor binding	molecular_function	binding	0.0588235	0.0253759
GO:1990837	sequence-specific double-stranded DNA binding	molecular_function	binding	0.0588235	0.0253759
GO:0120020	intermembrane cholesterol transfer activity	molecular_function	transporter activity	0.05	0.028591
GO:0008289	lipid binding	molecular_function	binding	0.00617284	0.0293549
GO:0001223	transcription coactivator binding	molecular_function	binding	0.0384615	0.0342637
GO:0046982	protein heterodimerization activity	molecular_function	binding	0.00527705	0.0354639
GO:0043548	phosphatidylinositol 3-kinase binding	molecular_function	binding	0.0344828	0.0354639
GO:0000993	RNA polymerase II complex binding	molecular_function	binding	0.03125	0.0360714
GO:0000981	DNA-binding transcription factor activity, RNA polymerase II-specific	molecular_function	transcription regulator activity	0.004914	0.0360714
GO:0000977	RNA polymerase II regulatory region sequence-specific DNA binding	molecular_function	binding	0.00486618	0.0360714
GO:0031624	ubiquitin conjugating enzyme binding	molecular_function	binding	0.0285714	0.0360714
GO:0001103	RNA polymerase II repressing transcription factor binding	molecular_function	binding	0.0277778	0.0360714
GO:0008134	transcription factor binding	molecular_function	binding	0.00466201	0.0360714
GO:0005504	fatty acid binding	molecular_function	binding	0.0263158	0.0360714
GO:0071949	FAD binding	molecular_function	binding	0.0263158	0.0360714
GO:0004857	enzyme inhibitor activity	molecular_function	molecular function regulator	0.0222222	0.0397715
GO:0009055	electron transfer activity	molecular_function	catalytic activity	0.0217391	0.0397715
GO:0003727	single-stranded RNA binding	molecular_function	binding	0.0208333	0.0397715
GO:0015485	cholesterol binding	molecular_function	binding	0.0208333	0.0397715
GO:0001228	DNA-binding transcription activator activity, RNA polymerase II-specific	molecular_function	transcription regulator activity	0.00403226	0.0397715
GO:0070888	E-box binding	molecular_function	binding	0.0204082	0.0397715
GO:0019902	phosphatase binding	molecular_function	binding	0.0185185	0.0423573
GO:0042626	ATPase activity, coupled to transmembrane movement of substances	molecular_function	catalytic activity	0.0181818	0.0423573
GO:0004714	transmembrane receptor protein tyrosine kinase activity	molecular_function	catalytic activity	0.0178571	0.0423573
GO:0003682	chromatin binding	molecular_function	binding	0.00365631	0.0426991
GO:0001540	amyloid-beta binding	molecular_function	binding	0.0169492	0.0426991
GO:0001786	phosphatidylserine binding	molecular_function	binding	0.0149254	0.0473948
GO:1990841	promoter-specific chromatin binding	molecular_function	binding	0.0140845	0.0491559
