# Supplementary material for: Maternal high-salt intake induces sex-specific liver injury in offspring: integrative transcriptomic and therapeutic investigation
Source: Front Nutr. 2025 Sep 16;12:1657934. doi: 10.3389/fnut.2025.1657934 (PMC12479328; doi:10.3389/fnut.2025.1657934)
Supplement: Supplementary file 7 [file Table_7.xls]

## Sheet: Sheet1
GO_P Term ID	GO_P Term Desc	GO_P Term Level1	GO_P Term Level2	Rich Ratio	Q value
GO:0010871	negative regulation of receptor biosynthetic process	biological_process	biological regulation	0.666667	0.000148
GO:0010468	regulation of gene expression	biological_process	biological regulation	0.00966184	0.00222361
GO:0032966	negative regulation of collagen biosynthetic process	biological_process	biological regulation	0.117647	0.00222361
GO:0048511	rhythmic process	biological_process	rhythmic process	0.0189873	0.00261158
GO:0001666	response to hypoxia	biological_process	response to stimulus	0.0143541	0.0048042
GO:0033993	response to lipid	biological_process	response to stimulus	0.0540541	0.00530314
GO:0019216	regulation of lipid metabolic process	biological_process	biological regulation	0.0487805	0.00530314
GO:0009755	hormone-mediated signaling pathway	biological_process	biological regulation	0.0434783	0.00530314
GO:0034446	substrate adhesion-dependent cell spreading	biological_process	biological adhesion	0.04	0.00530314
GO:1901216	positive regulation of neuron death	biological_process	cellular process	0.0392157	0.00530314
GO:0043401	steroid hormone mediated signaling pathway	biological_process	biological regulation	0.037037	0.00530314
GO:0048146	positive regulation of fibroblast proliferation	biological_process	cell proliferation	0.0289855	0.00530314
GO:0042752	regulation of circadian rhythm	biological_process	biological regulation	0.028169	0.00530314
GO:0000122	negative regulation of transcription by RNA polymerase II	biological_process	biological regulation	0.004329	0.00530314
GO:0009589	detection of UV	biological_process	response to stimulus	1	0.00530314
GO:0023056	positive regulation of signaling	biological_process	biological regulation	1	0.00530314
GO:0034434	sterol esterification	biological_process	metabolic process	1	0.00530314
GO:0042749	regulation of circadian sleep/wake cycle	biological_process	behavior	1	0.00530314
GO:1904597	negative regulation of connective tissue replacement involved in inflammatory response wound healing	biological_process	biological regulation	1	0.00530314
GO:1904604	negative regulation of advanced glycation end-product receptor activity	biological_process	response to stimulus	1	0.00530314
GO:1904605	positive regulation of advanced glycation end-product receptor activity	biological_process	biological regulation	1	0.00530314
GO:2000489	regulation of hepatic stellate cell activation	biological_process	biological regulation	1	0.00530314
GO:2000514	regulation of CD4-positive, alpha-beta T cell activation	biological_process	immune system process	1	0.00530314
GO:0032922	circadian regulation of gene expression	biological_process	biological regulation	0.0273973	0.00530314
GO:0070301	cellular response to hydrogen peroxide	biological_process	cellular process	0.0263158	0.00551732
GO:0043525	positive regulation of neuron apoptotic process	biological_process	biological regulation	0.025	0.00587682
GO:0048661	positive regulation of smooth muscle cell proliferation	biological_process	biological regulation	0.0238095	0.00623732
GO:0030154	cell differentiation	biological_process	cellular process	0.00391007	0.00632354
GO:0071347	cellular response to interleukin-1	biological_process	cellular process	0.0222222	0.00632354
GO:0001914	regulation of T cell mediated cytotoxicity	biological_process	cell killing	0.5	0.00632354
GO:0023057	negative regulation of signaling	biological_process	regulation of biological process	0.5	0.00632354
GO:0045624	positive regulation of T-helper cell differentiation	biological_process	biological adhesion	0.5	0.00632354
GO:0046984	regulation of hemoglobin biosynthetic process	biological_process	biological regulation	0.5	0.00632354
GO:0052047	interaction with other organism via secreted substance involved in symbiotic interaction	biological_process	multi-organism process	0.5	0.00632354
GO:0061889	negative regulation of astrocyte activation	biological_process	biological regulation	0.5	0.00632354
GO:1903523	negative regulation of blood circulation	biological_process	multicellular organismal process	0.5	0.00632354
GO:1903699	tarsal gland development	biological_process	developmental process	0.5	0.00632354
GO:1904472	positive regulation of endothelin secretion	biological_process	biological regulation	0.5	0.00632354
GO:1904899	positive regulation of hepatic stellate cell proliferation	biological_process	biological regulation	0.5	0.00632354
GO:2001202	negative regulation of transforming growth factor-beta secretion	biological_process	biological regulation	0.5	0.00632354
GO:0042060	wound healing	biological_process	response to stimulus	0.0190476	0.00640282
GO:0050728	negative regulation of inflammatory response	biological_process	biological regulation	0.0183486	0.00665584
GO:0007275	multicellular organism development	biological_process	developmental process	0.0034662	0.00665584
GO:0007161	calcium-independent cell-matrix adhesion	biological_process	biological adhesion	0.333333	0.00689707
GO:0010255	glucose mediated signaling pathway	biological_process	biological regulation	0.333333	0.00689707
GO:0010868	negative regulation of triglyceride biosynthetic process	biological_process	biological regulation	0.333333	0.00689707
GO:0021885	forebrain cell migration	biological_process	multicellular organismal process	0.333333	0.00689707
GO:0046501	protoporphyrinogen IX metabolic process	biological_process	cellular process	0.333333	0.00689707
GO:0051250	negative regulation of lymphocyte activation	biological_process	biological regulation	0.333333	0.00689707
GO:0060086	circadian temperature homeostasis	biological_process	biological regulation	0.333333	0.00689707
GO:0070541	response to platinum ion	biological_process	response to stimulus	0.333333	0.00689707
GO:1900453	negative regulation of long-term synaptic depression	biological_process	negative regulation of biological process	0.333333	0.00689707
GO:2000439	positive regulation of monocyte extravasation	biological_process	immune system process	0.333333	0.00689707
GO:2000845	positive regulation of testosterone secretion	biological_process	biological regulation	0.333333	0.00689707
GO:2001200	positive regulation of dendritic cell differentiation	biological_process	biological regulation	0.333333	0.00689707
GO:0010565	regulation of cellular ketone metabolic process	biological_process	cellular process	0.25	0.00828995
GO:0070859	positive regulation of bile acid biosynthetic process	biological_process	biological regulation	0.25	0.00828995
GO:0071288	cellular response to mercury ion	biological_process	cellular process	0.25	0.00828995
GO:0150003	regulation of spontaneous synaptic transmission	biological_process	biological regulation	0.25	0.00828995
GO:1903966	monounsaturated fatty acid biosynthetic process	biological_process	cellular process	0.25	0.00828995
GO:1904237	positive regulation of substrate-dependent cell migration, cell attachment to substrate	biological_process	biological adhesion	0.25	0.00828995
GO:0007044	cell-substrate junction assembly	biological_process	cellular component organization or biogenesis	0.2	0.00943262
GO:0010891	negative regulation of sequestering of triglyceride	biological_process	negative regulation of biological process	0.2	0.00943262
GO:0010999	regulation of eIF2 alpha phosphorylation by heme	biological_process	biological regulation	0.2	0.00943262
GO:0034435	cholesterol esterification	biological_process	cellular process	0.2	0.00943262
GO:0045923	positive regulation of fatty acid metabolic process	biological_process	biological regulation	0.2	0.00943262
GO:0097350	neutrophil clearance	biological_process	biological regulation	0.2	0.00943262
GO:0045892	negative regulation of transcription, DNA-templated	biological_process	biological regulation	0.00459418	0.00972096
GO:0045893	positive regulation of transcription, DNA-templated	biological_process	biological regulation	0.00447094	0.00972096
GO:0007167	enzyme linked receptor protein signaling pathway	biological_process	biological regulation	0.166667	0.00972096
GO:0017085	response to insecticide	biological_process	response to stimulus	0.166667	0.00972096
GO:0032792	negative regulation of CREB transcription factor activity	biological_process	cellular process	0.166667	0.00972096
GO:0033561	regulation of water loss via skin	biological_process	biological regulation	0.166667	0.00972096
GO:0048549	positive regulation of pinocytosis	biological_process	biological regulation	0.166667	0.00972096
GO:0051702	interaction with symbiont	biological_process	multi-organism process	0.166667	0.00972096
GO:0150079	negative regulation of neuroinflammatory response	biological_process	biological regulation	0.166667	0.00972096
GO:1903038	negative regulation of leukocyte cell-cell adhesion	biological_process	negative regulation of biological process	0.166667	0.00972096
GO:2000676	positive regulation of type B pancreatic cell apoptotic process	biological_process	biological regulation	0.166667	0.00972096
GO:0006631	fatty acid metabolic process	biological_process	cellular process	0.0103627	0.010529
GO:0010830	regulation of myotube differentiation	biological_process	biological regulation	0.142857	0.010529
GO:1901018	positive regulation of potassium ion transmembrane transporter activity	biological_process	localization	0.142857	0.010529
GO:1901166	neural crest cell migration involved in autonomic nervous system development	biological_process	cellular process	0.142857	0.010529
GO:2000491	positive regulation of hepatic stellate cell activation	biological_process	biological regulation	0.142857	0.010529
GO:2000669	negative regulation of dendritic cell apoptotic process	biological_process	biological regulation	0.142857	0.010529
GO:0001961	positive regulation of cytokine-mediated signaling pathway	biological_process	biological regulation	0.125	0.0105324
GO:0034144	negative regulation of toll-like receptor 4 signaling pathway	biological_process	biological regulation	0.125	0.0105324
GO:0034379	very-low-density lipoprotein particle assembly	biological_process	biological regulation	0.125	0.0105324
GO:0046321	positive regulation of fatty acid oxidation	biological_process	biological regulation	0.125	0.0105324
GO:0050725	positive regulation of interleukin-1 beta biosynthetic process	biological_process	cellular process	0.125	0.0105324
GO:0051101	regulation of DNA binding	biological_process	biological regulation	0.125	0.0105324
GO:0061469	regulation of type B pancreatic cell proliferation	biological_process	biological regulation	0.125	0.0105324
GO:0071636	positive regulation of transforming growth factor beta production	biological_process	biological regulation	0.125	0.0105324
GO:1900744	regulation of p38MAPK cascade	biological_process	metabolic process	0.125	0.0105324
GO:1902961	positive regulation of aspartic-type endopeptidase activity involved in amyloid precursor protein catabolic process	biological_process	biological regulation	0.125	0.0105324
GO:1903979	negative regulation of microglial cell activation	biological_process	biological regulation	0.125	0.0105324
GO:0071222	cellular response to lipopolysaccharide	biological_process	cellular process	0.00961539	0.0105324
GO:0010873	positive regulation of cholesterol esterification	biological_process	metabolic process	0.111111	0.0110358
GO:0010887	negative regulation of cholesterol storage	biological_process	biological regulation	0.111111	0.0110358
GO:0033622	integrin activation	biological_process	cellular component organization or biogenesis	0.111111	0.0110358
GO:0035095	behavioral response to nicotine	biological_process	behavior	0.111111	0.0110358
GO:0051574	positive regulation of histone H3-K9 methylation	biological_process	biological regulation	0.111111	0.0110358
GO:0051597	response to methylmercury	biological_process	response to stimulus	0.111111	0.0110358
GO:0090647	modulation of age-related behavioral decline	biological_process	biological regulation	0.111111	0.0110358
GO:0043276	anoikis	biological_process	cellular process	0.1	0.0120261
GO:0048733	sebaceous gland development	biological_process	multicellular organismal process	0.1	0.0120261
GO:0010745	negative regulation of macrophage derived foam cell differentiation	biological_process	developmental process	0.0909091	0.0126225
GO:0032099	negative regulation of appetite	biological_process	biological regulation	0.0909091	0.0126225
GO:0042698	ovulation cycle	biological_process	multicellular organismal process	0.0909091	0.0126225
GO:0044321	response to leptin	biological_process	response to stimulus	0.0909091	0.0126225
GO:1904645	response to amyloid-beta	biological_process	response to stimulus	0.0909091	0.0126225
GO:0030335	positive regulation of cell migration	biological_process	cellular process	0.00796813	0.0126225
GO:0001775	cell activation	biological_process	cellular process	0.0833333	0.0126225
GO:0010952	positive regulation of peptidase activity	biological_process	biological regulation	0.0833333	0.0126225
GO:0017145	stem cell division	biological_process	cellular process	0.0833333	0.0126225
GO:0032940	secretion by cell	biological_process	cellular process	0.0833333	0.0126225
GO:0042753	positive regulation of circadian rhythm	biological_process	biological regulation	0.0833333	0.0126225
GO:0045080	positive regulation of chemokine biosynthetic process	biological_process	biological regulation	0.0833333	0.0126225
GO:0070166	enamel mineralization	biological_process	developmental process	0.0833333	0.0126225
GO:0071639	positive regulation of monocyte chemotactic protein-1 production	biological_process	multicellular organismal process	0.0833333	0.0126225
GO:1900272	negative regulation of long-term synaptic potentiation	biological_process	cellular process	0.0833333	0.0126225
GO:0006779	porphyrin-containing compound biosynthetic process	biological_process	cellular process	0.0769231	0.0129182
GO:0008347	glial cell migration	biological_process	cellular process	0.0769231	0.0129182
GO:0032825	positive regulation of natural killer cell differentiation	biological_process	biological regulation	0.0769231	0.0129182
GO:0034101	erythrocyte homeostasis	biological_process	biological regulation	0.0769231	0.0129182
GO:0060068	vagina development	biological_process	developmental process	0.0769231	0.0129182
GO:0061052	negative regulation of cell growth involved in cardiac muscle cell development	biological_process	multicellular organismal process	0.0769231	0.0129182
GO:0097028	dendritic cell differentiation	biological_process	cellular process	0.0769231	0.0129182
GO:0034116	positive regulation of heterotypic cell-cell adhesion	biological_process	biological regulation	0.0714286	0.0135882
GO:0035457	cellular response to interferon-alpha	biological_process	cellular process	0.0714286	0.0135882
GO:0045056	transcytosis	biological_process	localization	0.0714286	0.0135882
GO:0010038	response to metal ion	biological_process	response to stimulus	0.0666667	0.0143354
GO:0019217	regulation of fatty acid metabolic process	biological_process	biological regulation	0.0666667	0.0143354
GO:0001818	negative regulation of cytokine production	biological_process	biological regulation	0.0625	0.0145549
GO:0006636	unsaturated fatty acid biosynthetic process	biological_process	cellular process	0.0625	0.0145549
GO:0032693	negative regulation of interleukin-10 production	biological_process	multicellular organismal process	0.0625	0.0145549
GO:0048143	astrocyte activation	biological_process	multicellular organismal process	0.0625	0.0145549
GO:0051571	positive regulation of histone H3-K4 methylation	biological_process	biological regulation	0.0625	0.0145549
GO:0060100	positive regulation of phagocytosis, engulfment	biological_process	biological regulation	0.0625	0.0145549
GO:0007507	heart development	biological_process	developmental process	0.00673401	0.0145549
GO:0045820	negative regulation of glycolytic process	biological_process	biological regulation	0.0588235	0.0149912
GO:0046685	response to arsenic-containing substance	biological_process	response to stimulus	0.0588235	0.0149912
GO:0050930	induction of positive chemotaxis	biological_process	locomotion	0.0588235	0.0149912
GO:1900271	regulation of long-term synaptic potentiation	biological_process	biological regulation	0.0588235	0.0149912
GO:0014002	astrocyte development	biological_process	cellular process	0.0555556	0.0155438
GO:0050872	white fat cell differentiation	biological_process	cellular process	0.0555556	0.0155438
GO:1902894	negative regulation of pri-miRNA transcription by RNA polymerase II	biological_process	biological regulation	0.0555556	0.0155438
GO:0005978	glycogen biosynthetic process	biological_process	cellular process	0.0526316	0.0159668
GO:0010763	positive regulation of fibroblast migration	biological_process	cellular process	0.0526316	0.0159668
GO:0045410	positive regulation of interleukin-6 biosynthetic process	biological_process	biological regulation	0.0526316	0.0159668
GO:0048566	embryonic digestive tract development	biological_process	developmental process	0.0526316	0.0159668
GO:0006783	heme biosynthetic process	biological_process	cellular process	0.05	0.0164744
GO:0045722	positive regulation of gluconeogenesis	biological_process	metabolic process	0.05	0.0164744
GO:0050921	positive regulation of chemotaxis	biological_process	biological regulation	0.05	0.0164744
GO:0001779	natural killer cell differentiation	biological_process	cellular process	0.047619	0.0168541
GO:0018149	peptide cross-linking	biological_process	cellular process	0.047619	0.0168541
GO:0045598	regulation of fat cell differentiation	biological_process	biological regulation	0.047619	0.0168541
GO:0071354	cellular response to interleukin-6	biological_process	cellular process	0.047619	0.0168541
GO:0002028	regulation of sodium ion transport	biological_process	biological regulation	0.0454545	0.0172146
GO:0060252	positive regulation of glial cell proliferation	biological_process	biological regulation	0.0454545	0.0172146
GO:0071396	cellular response to lipid	biological_process	cellular process	0.0454545	0.0172146
GO:2000353	positive regulation of endothelial cell apoptotic process	biological_process	biological regulation	0.0454545	0.0172146
GO:0031668	cellular response to extracellular stimulus	biological_process	cellular process	0.0434783	0.0176645
GO:0061178	regulation of insulin secretion involved in cellular response to glucose stimulus	biological_process	biological regulation	0.0434783	0.0176645
GO:0072657	protein localization to membrane	biological_process	localization	0.0434783	0.0176645
GO:0008610	lipid biosynthetic process	biological_process	metabolic process	0.0416667	0.0180979
GO:0031589	cell-substrate adhesion	biological_process	biological adhesion	0.0416667	0.0180979
GO:0043277	apoptotic cell clearance	biological_process	localization	0.0416667	0.0180979
GO:0006954	inflammatory response	biological_process	response to stimulus	0.00537634	0.0184074
GO:0010596	negative regulation of endothelial cell migration	biological_process	cellular process	0.04	0.0184074
GO:0042104	positive regulation of activated T cell proliferation	biological_process	biological regulation	0.04	0.0184074
GO:0042535	positive regulation of tumor necrosis factor biosynthetic process	biological_process	biological regulation	0.04	0.0184074
GO:0010288	response to lead ion	biological_process	response to stimulus	0.0384615	0.0190287
GO:0032735	positive regulation of interleukin-12 production	biological_process	biological regulation	0.037037	0.0195296
GO:0035987	endodermal cell differentiation	biological_process	cellular process	0.037037	0.0195296
GO:0001678	cellular glucose homeostasis	biological_process	biological regulation	0.0357143	0.0199058
GO:0032689	negative regulation of interferon-gamma production	biological_process	biological regulation	0.0357143	0.0199058
GO:0043153	entrainment of circadian clock by photoperiod	biological_process	regulation of biological process	0.0357143	0.0199058
GO:0007259	JAK-STAT cascade	biological_process	cellular process	0.0344828	0.0203824
GO:1900745	positive regulation of p38MAPK cascade	biological_process	cellular process	0.0344828	0.0203824
GO:0030522	intracellular receptor signaling pathway	biological_process	response to stimulus	0.0333333	0.0208482
GO:0070542	response to fatty acid	biological_process	response to stimulus	0.0333333	0.0208482
GO:0001774	microglial cell activation	biological_process	cellular process	0.0322581	0.0213035
GO:0030099	myeloid cell differentiation	biological_process	cellular process	0.0322581	0.0213035
GO:0042157	lipoprotein metabolic process	biological_process	metabolic process	0.03125	0.0217488
GO:2000379	positive regulation of reactive oxygen species metabolic process	biological_process	cellular process	0.03125	0.0217488
GO:0009416	response to light stimulus	biological_process	response to stimulus	0.030303	0.0221798
GO:0032967	positive regulation of collagen biosynthetic process	biological_process	biological regulation	0.030303	0.0221798
GO:0045944	positive regulation of transcription by RNA polymerase II	biological_process	biological regulation	0.00239044	0.0221798
GO:0001937	negative regulation of endothelial cell proliferation	biological_process	biological regulation	0.0294118	0.0226102
GO:0010498	proteasomal protein catabolic process	biological_process	cellular process	0.0285714	0.0229071
GO:0045721	negative regulation of gluconeogenesis	biological_process	cellular process	0.0285714	0.0229071
GO:0055074	calcium ion homeostasis	biological_process	biological regulation	0.0285714	0.0229071
GO:0030168	platelet activation	biological_process	biological regulation	0.0277778	0.0231946
GO:0045776	negative regulation of blood pressure	biological_process	biological regulation	0.0277778	0.0231946
GO:0070372	regulation of ERK1 and ERK2 cascade	biological_process	biological regulation	0.0277778	0.0231946
GO:0007399	nervous system development	biological_process	developmental process	0.0043956	0.0233973
GO:0055007	cardiac muscle cell differentiation	biological_process	cellular process	0.027027	0.0235923
GO:0048872	homeostasis of number of cells	biological_process	biological regulation	0.0263158	0.0241029
GO:0006953	acute-phase response	biological_process	response to stimulus	0.025641	0.0243632
GO:0050873	brown fat cell differentiation	biological_process	cellular process	0.025641	0.0243632
GO:1904646	cellular response to amyloid-beta	biological_process	cellular process	0.025641	0.0243632
GO:0045595	regulation of cell differentiation	biological_process	regulation of biological process	0.025	0.0248594
GO:0006641	triglyceride metabolic process	biological_process	cellular process	0.0238095	0.0258364
GO:0043507	positive regulation of JUN kinase activity	biological_process	cellular process	0.0238095	0.0258364
GO:0043491	protein kinase B signaling	biological_process	biological regulation	0.0232558	0.0261897
GO:0055072	iron ion homeostasis	biological_process	biological regulation	0.0232558	0.0261897
GO:0014911	positive regulation of smooth muscle cell migration	biological_process	cellular process	0.0227273	0.0266641
GO:0010718	positive regulation of epithelial to mesenchymal transition	biological_process	biological regulation	0.0222222	0.0268753
GO:0048536	spleen development	biological_process	developmental process	0.0222222	0.0268753
GO:0071549	cellular response to dexamethasone stimulus	biological_process	cellular process	0.0222222	0.0268753
GO:0043124	negative regulation of I-kappaB kinase/NF-kappaB signaling	biological_process	biological regulation	0.0217391	0.0270803
GO:0046718	viral entry into host cell	biological_process	multi-organism process	0.0217391	0.0270803
GO:0048469	cell maturation	biological_process	cellular process	0.0217391	0.0270803
GO:0001974	blood vessel remodeling	biological_process	multicellular organismal process	0.0212766	0.0274063
GO:0120163	negative regulation of cold-induced thermogenesis	biological_process	biological regulation	0.0212766	0.0274063
GO:0045773	positive regulation of axon extension	biological_process	biological regulation	0.0204082	0.0283977
GO:0010628	positive regulation of gene expression	biological_process	positive regulation of biological process	0.0037594	0.0283977
GO:0030218	erythrocyte differentiation	biological_process	biological regulation	0.0188679	0.0300886
GO:0031648	protein destabilization	biological_process	biological regulation	0.0188679	0.0300886
GO:0032720	negative regulation of tumor necrosis factor production	biological_process	biological regulation	0.0188679	0.0300886
GO:0006629	lipid metabolic process	biological_process	metabolic process	0.00361011	0.0300886
GO:0031100	animal organ regeneration	biological_process	developmental process	0.0185185	0.0304538
GO:0007162	negative regulation of cell adhesion	biological_process	biological adhesion	0.0181818	0.0308727
GO:0006355	regulation of transcription, DNA-templated	biological_process	biological regulation	0.00195695	0.0318745
GO:0048538	thymus development	biological_process	developmental process	0.0172414	0.0322484
GO:0000082	G1/S transition of mitotic cell cycle	biological_process	cellular process	0.015873	0.0346861
GO:1901224	positive regulation of NIK/NF-kappaB signaling	biological_process	positive regulation of biological process	0.015873	0.0346861
GO:0043066	negative regulation of apoptotic process	biological_process	biological regulation	0.00326797	0.0351298
GO:0010508	positive regulation of autophagy	biological_process	biological regulation	0.0153846	0.035461
GO:0006006	glucose metabolic process	biological_process	metabolic process	0.0149254	0.036379
GO:0006909	phagocytosis	biological_process	localization	0.0147059	0.0365966
GO:0071300	cellular response to retinoic acid	biological_process	cellular process	0.0147059	0.0365966
GO:0006633	fatty acid biosynthetic process	biological_process	metabolic process	0.0140845	0.038025
GO:0006468	protein phosphorylation	biological_process	metabolic process	0.00308642	0.0380642
GO:0033674	positive regulation of kinase activity	biological_process	biological regulation	0.0138889	0.038225
GO:1901215	negative regulation of neuron death	biological_process	biological regulation	0.0133333	0.0396259
GO:0050729	positive regulation of inflammatory response	biological_process	biological regulation	0.0131579	0.039977
GO:0001932	regulation of protein phosphorylation	biological_process	biological regulation	0.012987	0.0401563
GO:0007611	learning or memory	biological_process	behavior	0.012987	0.0401563
GO:0008544	epidermis development	biological_process	developmental process	0.0125	0.0415228
GO:0016310	phosphorylation	biological_process	metabolic process	0.00289017	0.0417314
GO:0032091	negative regulation of protein binding	biological_process	biological regulation	0.0121951	0.0421928
GO:0009267	cellular response to starvation	biological_process	cellular process	0.0120482	0.0423491
GO:0050727	regulation of inflammatory response	biological_process	biological regulation	0.0120482	0.0423491
GO:0032868	response to insulin	biological_process	response to stimulus	0.0117647	0.0431757
GO:0007160	cell-matrix adhesion	biological_process	biological adhesion	0.0113636	0.044492
GO:0030183	B cell differentiation	biological_process	cellular process	0.011236	0.0448067
GO:0046330	positive regulation of JNK cascade	biological_process	biological regulation	0.0111111	0.0451187
GO:0042632	cholesterol homeostasis	biological_process	biological regulation	0.0108696	0.0459183
GO:0007346	regulation of mitotic cell cycle	biological_process	cellular process	0.0105263	0.0471985
GO:0120162	positive regulation of cold-induced thermogenesis	biological_process	biological regulation	0.0102041	0.0484668
GO:0001933	negative regulation of protein phosphorylation	biological_process	biological regulation	0.010101	0.0485649
GO:0031667	response to nutrient levels	biological_process	response to stimulus	0.010101	0.0485649
