# Supplementary material for: Maternal high-salt intake induces sex-specific liver injury in offspring: integrative transcriptomic and therapeutic investigation
Source: Front Nutr. 2025 Sep 16;12:1657934. doi: 10.3389/fnut.2025.1657934 (PMC12479328; doi:10.3389/fnut.2025.1657934)
Supplement: Supplementary file 8 [file Table_8.xls]

## Sheet: Sheet1
GO_F Term ID	GO_F Term Desc	GO_F Term Level1	GO_F Term Level2	Rich Ratio	Q value
GO:0098531	transcription factor activity, direct ligand regulated sequence-specific DNA binding	molecular_function	transcription regulator activity	0.1	0.00264048
GO:0005515	protein binding	molecular_function	binding	0.00152526	0.00322166
GO:0004879	nuclear receptor activity	molecular_function	transcription regulator activity	0.0434783	0.00322166
GO:0003707	steroid hormone receptor activity	molecular_function	molecular transducer activity	0.037037	0.00322166
GO:0038023	signaling receptor activity	molecular_function	molecular transducer activity	0.00903615	0.00322166
GO:0000976	transcription regulatory region sequence-specific DNA binding	molecular_function	binding	0.00882353	0.00322166
GO:0030374	nuclear receptor transcription coactivator activity	molecular_function	transcription regulator activity	0.030303	0.00322166
GO:0004325	ferrochelatase activity	molecular_function	catalytic activity	1	0.00322166
GO:0046906	tetrapyrrole binding	molecular_function	binding	1	0.00322166
GO:0070379	high mobility group box 1 binding	molecular_function	binding	1	0.00322166
GO:1904599	advanced glycation end-product binding	molecular_function	binding	1	0.00322166
GO:0030350	iron-responsive element binding	molecular_function	binding	0.333333	0.00885609
GO:0032896	palmitoyl-CoA 9-desaturase activity	molecular_function	catalytic activity	0.25	0.0101193
GO:0045340	mercury ion binding	molecular_function	binding	0.25	0.0101193
GO:0016717	oxidoreductase activity, acting on paired donors, with oxidation of a pair of donors resulting in the reduction of molecular oxygen to two molecules of water	molecular_function	catalytic activity	0.2	0.0104148
GO:0051525	NFAT protein binding	molecular_function	binding	0.2	0.0104148
GO:0071987	WD40-repeat domain binding	molecular_function	binding	0.2	0.0104148
GO:0008201	heparin binding	molecular_function	binding	0.0118343	0.0105015
GO:0004768	stearoyl-CoA 9-desaturase activity	molecular_function	catalytic activity	0.166667	0.0105015
GO:0000978	RNA polymerase II proximal promoter sequence-specific DNA binding	molecular_function	binding	0.00441176	0.0105015
GO:0020037	heme binding	molecular_function	binding	0.010989	0.0105015
GO:0043565	sequence-specific DNA binding	molecular_function	binding	0.00423729	0.0109969
GO:0005506	iron ion binding	molecular_function	binding	0.010101	0.0113117
GO:0032036	myosin heavy chain binding	molecular_function	binding	0.125	0.0117965
GO:0008140	cAMP response element binding protein binding	molecular_function	binding	0.111111	0.0127377
GO:0097371	MDM2/MDM4 family protein binding	molecular_function	binding	0.1	0.013606
GO:0016504	peptidase activator activity	molecular_function	molecular function regulator	0.0909091	0.0144094
GO:0003700	DNA-binding transcription factor activity	molecular_function	transcription regulator activity	0.00352113	0.0145864
GO:0043394	proteoglycan binding	molecular_function	binding	0.0833333	0.0146324
GO:0044212	transcription regulatory region DNA binding	molecular_function	binding	0.00727273	0.0164584
GO:0044548	S100 protein binding	molecular_function	binding	0.0666667	0.0171004
GO:0001227	DNA-binding transcription repressor activity, RNA polymerase II-specific	molecular_function	transcription regulator activity	0.00666667	0.0176634
GO:0001222	transcription corepressor binding	molecular_function	binding	0.0588235	0.0176634
GO:1990837	sequence-specific double-stranded DNA binding	molecular_function	binding	0.0588235	0.0176634
GO:0001223	transcription coactivator binding	molecular_function	binding	0.0384615	0.0254687
GO:0051537	2 iron, 2 sulfur cluster binding	molecular_function	binding	0.0384615	0.0254687
GO:0046872	metal ion binding	molecular_function	binding	0.00137476	0.0263457
GO:0043548	phosphatidylinositol 3-kinase binding	molecular_function	binding	0.0344828	0.026754
GO:0000981	DNA-binding transcription factor activity, RNA polymerase II-specific	molecular_function	transcription regulator activity	0.004914	0.026754
GO:0000977	RNA polymerase II regulatory region sequence-specific DNA binding	molecular_function	binding	0.00486618	0.026754
GO:0071889	14-3-3 protein binding	molecular_function	binding	0.03125	0.0274909
GO:0008134	transcription factor binding	molecular_function	binding	0.00466201	0.0276486
GO:0031624	ubiquitin conjugating enzyme binding	molecular_function	binding	0.0285714	0.0286528
GO:0001103	RNA polymerase II repressing transcription factor binding	molecular_function	binding	0.0277778	0.0287959
GO:0097718	disordered domain specific binding	molecular_function	binding	0.027027	0.0289325
GO:0005504	fatty acid binding	molecular_function	binding	0.0263158	0.0290627
GO:0001228	DNA-binding transcription activator activity, RNA polymerase II-specific	molecular_function	transcription regulator activity	0.00403226	0.0325314
GO:0070888	E-box binding	molecular_function	binding	0.0204082	0.0358366
GO:0004672	protein kinase activity	molecular_function	catalytic activity	0.00364299	0.0377713
GO:0019902	phosphatase binding	molecular_function	binding	0.0185185	0.0378764
GO:0004714	transmembrane receptor protein tyrosine kinase activity	molecular_function	catalytic activity	0.0178571	0.0384939
GO:0001540	amyloid-beta binding	molecular_function	binding	0.0169492	0.0397527
GO:0051536	iron-sulfur cluster binding	molecular_function	binding	0.0151515	0.0434026
GO:0001786	phosphatidylserine binding	molecular_function	binding	0.0149254	0.0434026
GO:0044877	protein-containing complex binding	molecular_function	binding	0.0030303	0.0474187
