# Supplementary material for: Maternal high-salt intake induces sex-specific liver injury in offspring: integrative transcriptomic and therapeutic investigation
Source: Front Nutr. 2025 Sep 16;12:1657934. doi: 10.3389/fnut.2025.1657934 (PMC12479328; doi:10.3389/fnut.2025.1657934)
Supplement: Supplementary file 9 [file Table_9.xls]

## Sheet: Table S8
Number	pert_iname	moa	target_name	fdr_q_nlog10	norm_cs		HSD-liver-male
1	ketoprofen	Cyclooxygenase inhibitor	PTGS2|PTGS1|CXCR1|SLC5A8	15.6536	-2.0234
2	dexamethasone	Glucocorticoid receptor agonist|Corticosteroid agonist|Cytochrome P450 inhibitor	NR3C1	15.6536	-2.0132
3	tazarotene	Retinoid receptor agonist	RARG|RARA|RARB|ODC1|RXRB	15.6536	-1.9747
4	dexfenfluramine	Serotonin receptor agonist	SLC6A4|HTR2C	15.6536	-1.9608
5	BRD-K92980438	Hexokinase inhibitor	HK2	15.6536	-1.909
6	mifepristone	Glucocorticoid receptor antagonist|Progesterone receptor antagonist	PGR|NR3C1|AR|CYP2B6|CYP2C8|CYP3A5|CYP3A7|NR1I2	15.6536	-1.9041
7	asenapine	Dopamine receptor antagonist|Serotonin receptor antagonist	DRD2|HTR2A|DRD1|HRH1|HTR1A|HTR1B|ADRA1A|ADRA2A|ADRA2B|ADRA2C|ADRB1|ADRB2|DRD3|DRD4|HRH2|HTR1D|HTR1E|HTR2B|HTR2C|HTR5A|HTR6|HTR7	15.6536	-1.8872
8	mecamylamine	Acetylcholine receptor antagonist	CHRNA2|CHRNA1|CHRNA3|CHRNA4|CHRNA6|CHRNA7	15.3525	-1.8746
9	VU-0366037-2	Glutamate receptor antagonist	GRM4	15.3525	-1.8687
10	sumatriptan	Serotonin receptor agonist	HTR1D|HTR1B|HTR1A|HTR1F|HTR1E|HTR5A|HTR6|HTR7	15.3525	-1.8676
11	nicardipine	Calcium channel blocker	CACNA1C|ADORA3|ADRA1A|ADRA1B|ADRA1D|CACNA1D|CACNA2D1|CACNB2|CALM1|CHRM1|CHRM2|CHRM3|CHRM4|CHRM5|PDE1A|PDE1B	15.3525	-1.8635
12	aminogenistein	Src inhibitor	LCK	15.3525	-1.856
13	erythromycin-ethylsuccinate	Cytochrome P450 inhibitor|Motilin receptor agonist|NFKB inhibitor|Protein synthesis inhibitor	CYP3A4|MLNR|ABCB1|ALB|CYP51A1|KCNH2|SLC47A1	15.3525	-1.8509
14	xylazine	Adrenergic receptor agonist	ADRA2A|ADRA2B|ADRA2C	0.6881	-1.8464
15	chloroquine	Antimalarial	CYP2C8|GSTA2|MRGPRX1|TLR9|TNF	0.6652	-1.8448
16	apocynin	NADPH inhibitor	NOX3|NOX4	0.6441	-1.8321
17	rivaroxaban	Coagulation factor inhibitor	F10|CYP2J2|CYP3A5	0.6438	-1.8272
18	ruxolitinib	JAK inhibitor	JAK1|JAK2|TYK2|JAK3	0.6438	-1.824
19	OTS-167	Maternal embryonic leucine zipper kinase inhibitor	MELK	0.6438	-1.8234
20	API-001	Sigma receptor antagonist	SIGMAR1	0.5349	-1.8124
21	fluocinolone-acetonide	Glucocorticoid receptor agonist	NR3C1|SERPINA6	0.5349	-1.8114
22	sulforaphane	Carcinogen|Aryl hydrocarbon receptor antagonist	NFE2L2	0.5349	-1.8027
23	ruxolitinib	JAK inhibitor	JAK1|JAK2|TYK2|JAK3	0.5349	-1.8024
24	SCH-28080	ATPase inhibitor	ATP4A	0.5349	-1.801
25	alitretinoin	Retinoid receptor agonist	RARG|RARA|RARB|RXRA|RXRG|RXRB	0.5349	-1.7998
26	lisinopril	ACE inhibitor	ACE|ACE2	0.5349	-1.7987
27	ALW-II-49-7	Ephrin inhibitor	DDR1	0.5349	-1.7985
28	timonacic	Antioxidant	ANXA5	0.5349	-1.7971
29	VU-0366037-2	Glutamate receptor antagonist	GRM4	0.5349	-1.7942
30	SNS-314	Aurora kinase inhibitor	AURKA|AURKB|AURKC	0.5349	-1.7931
31	BRD-K68336408	EGFR inhibitor	EGFR|MAPK14	0.533	-1.7916
32	bemesetron	Serotonin receptor antagonist	HTR3A|HTR3B	0.5	-1.7842
33	D-64131	Tubulin inhibitor	TUBB	0.5	-1.7833
34	selegiline	Monoamine oxidase inhibitor	MAOB|MAOA|CYP2B6|CYP2C19	0.4624	-1.7789
35	ATPA	Glutamate receptor agonist	GRIK1|GRIA2	0.4621	-1.7754
36	ramipril	ACE inhibitor	ACE	0.4561	-1.7744
37	elesclomol	Oxidizing agent	TOP2A|HSPA1A	0.4183	-1.7725
38	BRD-K04546108	JAK inhibitor	JAK3	0.3762	-1.7669
39	BAY-87-2243	HIF Inhibitor	HIF1A	0.3433	-1.7659
40	linopirdine	Potassium channel antagonist	KCNQ2|KCNQ3|KCNQ4|KCNQ5	0.3423	-1.7658
41	BRD-A63236097	Tumor necrosis factor production inhibitor	NFKB1	0.3415	-1.7652
42	CGS-12066B	Serotonin receptor agonist	HTR1B	0.3415	-1.7611
43	BRD-A04553218	Histamine receptor antagonist	HRH1|SLC6A2|SLC6A3|SLC6A4	0.3415	-1.7609
44	estrone	Estrogen receptor agonist	ESR1|ESR2	0.3415	-1.7606
45	enobosarm	Androgen receptor antagonist	AR	0.3415	-1.76
46	linifanib	PDGFR inhibitor|VEGFR inhibitor	CSF1R|KDR|PDGFRB|FLT1|FLT3|FLT4|PDGFRA|CSF1|KIT|RET|TEK	0.3415	-1.7592
47	argatroban	Thrombin inhibitor	F2|CYP3A5	0.3415	-1.7564
48	equol	Estrogen receptor agonist	ESR2|ESR1	0.3415	-1.7559
49	AT-7519	CDK inhibitor|Cell cycle inhibitor	CDK2|CDK1|CDK9|CDK4|CDK5|CDK6	0.3415	-1.7551
50	L-701324	Glutamate receptor antagonist	GRIN1|GRIN2A|GRIN2B|GRIN2C|GRIN2D	0.3415	-1.7522
