# Supplementary material for: Maternal high-salt intake induces sex-specific liver injury in offspring: integrative transcriptomic and therapeutic investigation
Source: Front Nutr. 2025 Sep 16;12:1657934. doi: 10.3389/fnut.2025.1657934 (PMC12479328; doi:10.3389/fnut.2025.1657934)
Supplement: Supplementary file 10 [file Table_10.xls]

## Sheet: Table S9
Number	pert_iname	moa	target_name	fdr_q_nlog10	norm_cs	HSD-liver-Female
1	BRD-K88741031	Tyrosine kinase inhibitor|EGFR inhibitor	EGFR	15.6536	-2.0804
2	RU-58841	Androgen receptor antagonist	AR	15.6536	-2.0413
3	atracurium	Acetylcholine receptor antagonist	CHRNA2	15.3525	-2.001
4	VX-702	P38 MAPK inhibitor	MAPK14|MAPK11|MAPK12	15.3525	-1.9984
5	NVP-BGJ398	FGFR inhibitor	FGFR1|FGFR2|FGFR3|FGFR4|KDR	2.6322	-1.966
6	alvocidib	CDK inhibitor	CDK2|CDK4|CDK1|CDK6|CDK7|CDK9|CDK5|CDK8|EGFR|PYGM|BCL2|BIRC5|CCNT1|MCL1|XIAP	1.5096	-1.9581
7	zolmitriptan	Serotonin receptor agonist	HTR1B|HTR1D|HTR1A|HTR1F|HTR1E	1.269	-1.9535
8	withaferin-a	IKK inhibitor	IKBKB|NAMPT	0.6053	-1.9187
9	T-5224	AP inhibitor	JUN	0.6053	-1.9136
10	CGP-60474	CDK inhibitor	CDK1|CDK2	0.6053	-1.9124
11	alvocidib	CDK inhibitor	CDK2|CDK4|CDK1|CDK6|CDK7|CDK9|CDK5|CDK8|EGFR|PYGM|BCL2|BIRC5|CCNT1|MCL1|XIAP	0.6053	-1.9067
12	androstenol	GABA receptor antagonist	NR1I3	0.6053	-1.9058
13	ZM-323881	VEGFR inhibitor	KDR	0.6053	-1.9014
14	UNC-669	L3MBTL antagonist	L3MBTL1|L3MBTL3	0.588	-1.895
15	danusertib	Aurora kinase inhibitor|FGFR inhibitor	AURKA|AURKB|AURKC|FGFR1|NTRK1|RET|BCR|SLK	0.5044	-1.8911
16	JW-55	Tankyrase inhibitor	TNKS|TNKS2	0.4622	-1.8809
17	ALX-5407	Glycine transporter inhibitor	SLC6A9	0.4622	-1.8781
18	piperidolate	Acetylcholine receptor antagonist	CHRM1	0.4622	-1.8765
19	nateglinide	Insulin secretagogue	ABCC8|KCNJ11|CYP3A4|INS|KCNJ10|PPARG	0.4328	-1.8638
20	XAV-939	Tankyrase inhibitor	TNKS|TNKS2	0.4328	-1.8604
21	LX-1031	Tryptophan hydroxylase inhibitor	TPH1	0.4328	-1.8601
22	KIN001-127	ITK inhibitor	ITK	0.4328	-1.8589
23	domperidone	Dopamine receptor antagonist	DRD2|DRD3|ABCG2|CYP3A5	0.4328	-1.8579
24	GSK-923295	Centromere associated protein inhibitor	CENPE	0.4102	-1.8547
25	bezafibrate	PPAR receptor agonist	PPARA|PPARD|PPARG|HSD11B1|LPL	0.4008	-1.8469
26	telenzepine	Acetylcholine receptor antagonist	CHRM1	0.3671	-1.8459
27	CG-930	JNK inhibitor	MAPK8	0.3566	-1.8457
28	mitoxantrone	Topoisomerase inhibitor	TOP2A|PIM1	0.3451	-1.8416
29	imiloxan	Adrenergic receptor antagonist	ADRA2B|ADRA2A	0.3451	-1.8386
30	BRD-K99667445	Topoisomerase inhibitor	TOP1|PTPN1	0.3451	-1.8384
31	fluspirilene	Dopamine receptor antagonist	DRD2|HTR2A|CACNG1|HRH1|HTR1A|HTR1D|HTR1E	0.3451	-1.8371
32	bethanechol	Acetylcholine receptor agonist	CHRM2|CHRM1|CHRM3|CHRM4	0.3451	-1.8364
33	Y-39983	Rho associated kinase inhibitor	ROCK1|ROCK2	0.3451	-1.8359
34	siguazodan	Phosphodiesterase inhibitor	PDE3A	0.3451	-1.8356
35	sorafenib	RAF inhibitor|FLT3 inhibitor|KIT inhibitor|PDGFR inhibitor|RET inhibitor|VEGFR inhibitor	RET|BRAF|FLT3|KDR|RAF1|FLT1|FLT4|KIT|DDR2|PDGFRB|FGFR1|CYP2B6|CYP2C8|CYP3A5|PDGFB|SLCO1B3	0.3319	-1.8328
36	farnesol	FXR agonist|Monoamine oxidase inhibitor|NFKB activator|PPAR receptor agonist	MAOB	0.3319	-1.8311
37	pravastatin	HMGCR inhibitor	HMGCR|SLCO1B1	0.3319	-1.8291
38	indoprofen	Cyclooxygenase inhibitor|Prostanoid receptor antagonist	PTGS1|PTGS2|CXCR1|CXCR2	0.3319	-1.8254
39	nafadotride	Dopamine receptor antagonist	DRD3|DRD2|HTR1A	0.3319	-1.8206
40	NSC-95397	CDC inhibitor	CASP3|CDC25A|CDC25B	0.3319	-1.8173
41	indinavir	HIV inhibitor	CYP3A5|CYP3A4|CYP3A7	0.3194	-1.8141
42	tozasertib	Aurora kinase inhibitor|Bcr-Abl inhibitor|FLT3 inhibitor|JAK inhibitor	AURKA|AURKB|ABL1|AURKC|BCR|FLT3|JAK2|DDR2|LCK	0.3107	-1.8136
43	BGT-226	PI3K inhibitor	MTOR|PIK3CG|PIK3CA|PIK3CB	0.3035	-1.8117
44	mitoxantrone	Topoisomerase inhibitor	TOP2A|PIM1	0.2928	-1.8112
45	AR-C133057XX	Nitric oxide synthase inhibitor	NOS2	0.2785	-1.8107
46	zileuton	Leukotriene inhibitor|Lipoxygenase inhibitor	ALOX5	0.2785	-1.8079
47	mitoxantrone	Topoisomerase inhibitor	TOP2A|PIM1	0.2785	-1.8076
48	phentolamine	Adrenergic receptor antagonist	ADRA1A|ADRA2A|ADRA1B|ADRA1D|ADRA2B|ADRA2C	0.2785	-1.8006
49	nicardipine	Calcium channel blocker	CACNA1C|ADORA3|ADRA1A|ADRA1B|ADRA1D|CACNA1D|CACNA2D1|CACNB2|CALM1|CHRM1|CHRM2|CHRM3|CHRM4|CHRM5|PDE1A|PDE1B	0.2785	-1.8002
50	anthraquinone	CDC inhibitor	CDC25B	0.2785	-1.7985
